# Supplementary material for: Reactivity of Diamines in Acyclic Diamino Carbene Gold Complexes
Source: Inorg Chem. 2022 May 4;61(19):7448–58. doi: 10.1021/acs.inorgchem.2c00509 (PMC9115764; doi:10.1021/acs.inorgchem.2c00509)
Supplement: Supplementary file 2 — ic2c00509_si_002.xyz [file ic2c00509_si_002.xyz]

3
H2O.xyz
  O   0.00000000000000      0.11679089571791      0.11679088994033
  H   0.00000000000000      1.08302062525222      0.00018847966018
  H   0.00000000000000      0.00018847902987      1.08302063039948

12
EthyleneDiamine.xyz 
  N   -2.63054456331637     -1.15913706551564      0.05328926921835
  H   -1.97004602209002     -1.71860061461567      0.59820148162243
  H   -2.35210033187799     -1.26301198616764     -0.92764785750258
  C   -3.98693722021713     -1.71891482773270      0.18540382401403
  H   -4.02350600336475     -2.81733961948886      0.02947307644211
  H   -4.35561913569175     -1.52817662147319      1.20561166362796
  N   -4.49341736091338     -1.34118731308827     -2.19485479303990
  H   -4.69893175829407     -2.31867047088710     -2.42064263431314
  H   -5.03965012698104     -0.78087432252034     -2.85282888262498
  C   -4.93084476252745     -1.05851996089756     -0.81376560843787
  H   -4.90050006468410      0.03276008377129     -0.66745629739550
  H   -5.96446521704193     -1.39335073738431     -0.60266164561091

17
AuCNtBuCl.xyz
  Au  0.00259050152775     -0.00063133863829     -0.00139419734635
  Cl  2.28581132505234     -0.00330144707195     -0.00580417264561
  N   -3.08421810233081      0.01056292382053      0.00578164710761
  C   -4.53260642168843      0.01617813411784      0.01553815687494
  C   -4.98493150933394      1.26349566815984      0.79098361999254
  H   -4.62206852757238      2.17724210921837      0.30284572422758
  H   -6.08243567983925      1.28330462523298      0.80957328702259
  H   -4.61332554502225      1.23395540620683      1.82338697703318
  C   -4.99549957001993     -1.27293174025001      0.71210299636357
  H   -4.62362903093653     -1.31071550434740      1.74418005514695
  H   -6.09312051100903     -1.28424187256020      0.73012778787906
  H   -4.64059491526398     -2.15762568176397      0.16785411408829
  C   -5.00409753731328      0.06424919814039     -1.44626040096533
  H   -4.64713960571251     -0.81480402172449     -1.99834516355235
  H   -6.10184998053406      0.06943230408182     -1.45963499652583
  H   -4.63910886104098      0.97346625066239     -1.94117517223167
  C   -1.91820481296272      0.00385902371532      0.00302101553083

29
A1.xyz
  Au  0.00973187410610     -0.08253332876749      0.01277230455867
  Cl  2.31312326158691     -0.14146452969792      0.03035986825717
  N   -2.45562294303362      0.45311947008055      2.03294812278906
  H   -1.87801975250756      1.22567393201127      2.35883204309784
  N   -3.00892829667593     -0.16728922639417     -0.55854043220630
  H   -2.18248944744194     -0.42734171691408      2.47750292215449
  C   -3.88905275693143      0.66681963296460      2.11503435551968
  H   -4.10615386776739      1.71804920608207      2.34548216363693
  H   -4.30929484014810      0.45736052762577      1.10528261768026
  C   -3.72850032203080     -0.52184346769847     -1.78237606761245
  C   -4.64373376599245     -1.70517835314368     -1.43697718561674
  H   -5.34101009839340     -1.42887172075871     -0.63437203664118
  H   -5.22265582349217     -1.99047170792990     -2.32577443654461
  H   -4.05086003794935     -2.57012969700199     -1.10990508260037
  C   -2.72118078271963     -0.89945143837478     -2.87654529796783
  H   -2.10933642505725     -1.75472106853025     -2.55893194645044
  H   -3.25828189126624     -1.17217983549582     -3.79546858903552
  H   -2.05505093322678     -0.05382795442419     -3.09546954515770
  C   -4.55981487359461      0.70176093972364     -2.19160638715318
  H   -3.90688516795080      1.55895300284297     -2.40466793056761
  H   -5.13573408738268      0.46443935347133     -3.09636549086677
  H   -5.25893431438148      0.97794406256851     -1.39071849452734
  C   -1.93427324401521     -0.05118757567302     -0.05311865559551
  N   -4.17733967762231     -1.65542417186746      2.84076896378740
  H   -4.51184620279157     -2.27225084028794      3.58336715141822
  H   -4.62791089060009     -1.97055984664927      1.97718240386439
  C   -4.56515591219067     -0.26362592479296      3.12370574631325
  H   -5.65654908791294     -0.08576627686642      3.08687785182121
  H   -4.22409243361657     -0.01842325710219      4.14126221864497

29
B1.xyz
  Au  -0.14026553788505      0.08892913272494     -0.20553310424710
  Cl  2.18645309191647      0.17334487378326     -0.40325993712237
  N   -2.70948913646595     -1.29722796817425     -0.54112435016779
  H   -2.12163570528252     -2.05168116294269     -0.16365468056878
  N   -3.03084488518117      0.81735788629612      0.38921570013671
  H   -2.58835232440206     -1.32810563774173     -1.58834601475161
  C   -4.16395366095600     -1.60238323459796     -0.36558420846041
  H   -4.33008911493849     -2.04007467219970      0.62416864222052
  H   -4.68767498554157     -0.64168175712233     -0.42359739603490
  C   -2.72690050801468      2.17637377918543      0.90624971448849
  C   -2.04664442253437      3.02676869431454     -0.17889949545929
  H   -2.66123265267094      3.05149812501000     -1.09049630039461
  H   -1.91533811834334      4.05677340913031      0.18163905613859
  H   -1.05922896738239      2.61605253099374     -0.43541817551310
  C   -1.84173132093874      2.08446826618708      2.15955309300779
  H   -0.85549575060725      1.66540483230175      1.91189441507620
  H   -1.69943330405761      3.08569512447288      2.59019744159798
  H   -2.31284503981601      1.44199396384264      2.91763535451688
  C   -4.07969386631027      2.80261642115162      1.27605312333167
  H   -4.58596461650871      2.19854428272746      2.04279350775286
  H   -3.93972480650660      3.81994149332292      1.66849718049017
  H   -4.73161742443085      2.85598441394126      0.39213668415441
  C   -2.13404062840206      0.03243386941100     -0.02526344425470
  N   -4.04232778262944     -1.98299015543301     -2.76729807022207
  H   -3.96877311066791     -2.70300118304458     -3.48614745718681
  H   -4.66059886679545     -1.25334717885299     -3.12852288425824
  C   -4.56293011086909     -2.54061046453666     -1.50829838603578
  H   -5.65702496188212     -2.67331722016575     -1.49001853516709
  H   -4.10633423289578     -3.52995308598533     -1.35949793706762

29
C1.xyz
  Au  -0.10734706672393      0.09746524503138     -0.19862811922457
  Cl  2.20281329554851      0.16861519408528     -0.61154631430701
  N   -2.67382479292656     -1.28898577635005     -0.12414048936513
  H   -1.99077217498841     -2.02839735829596      0.04968556226910
  N   -2.95504330860290      0.91329067165955      0.47352380322165
  H   -3.05084755085250     -1.29522516720800     -1.31286451465452
  C   -4.03501636896963     -1.60047764051905      0.38680711472342
  H   -4.07396099860208     -2.68007269243858      0.57407967016938
  H   -4.23871841045968     -1.04521797918956      1.30718325964233
  C   -2.61305322135550      2.33307136802190      0.72589580291157
  C   -2.01968649188391      2.98320901425644     -0.53513261475636
  H   -2.70162613124234      2.85599057016708     -1.38884341284159
  H   -1.86448599702191      4.05898774289395     -0.36939269991450
  H   -1.05360921325970      2.52381614472697     -0.79145164541172
  C   -1.63749467422621      2.45426748792560      1.90832603325800
  H   -0.67071615850990      1.98851383815783      1.66656303352350
  H   -1.46549957830416      3.51300570593692      2.14989691040955
  H   -2.04960440361652      1.95560051752065      2.79783903587502
  C   -3.93476255028617      3.03070340691567      1.08227856378559
  H   -4.38603375218031      2.56789209084052      1.97210502371577
  H   -3.76702222522555      4.09739380301991      1.28998135312867
  H   -4.64942121407453      2.94544559789491      0.25049808170983
  C   -2.08771152188079      0.04288790085131      0.14547902585609
  N   -4.24316292960987     -1.29144139942007     -2.01042581505691
  H   -4.40938805889043     -2.16305846496374     -2.51671993400489
  H   -4.39623888203892     -0.50529333895322     -2.64186274131384
  C   -5.01501885521030     -1.18967485176679     -0.74890768990797
  H   -5.31644754893578     -0.14611239436768     -0.61456927166676
  H   -5.90316599466996     -1.83106639443318     -0.75614355477370

29
D1.xyz
  Au  -0.00385291415687      0.00956626149627     -0.00248136046462
  Cl  2.32478099320971      0.03201129960846      0.00162120132781
  N   -2.59175376357622     -1.26689855091166     -0.00747874828857
  H   -1.94973341361096     -2.05073339248492     -0.00187101766939
  N   -2.81581834743466      1.01189069589431     -0.02933817265828
  H   -5.74684958838325      0.42330237866936     -1.76926804291031
  C   -4.00034060530158     -1.59376681743644      0.25960261110422
  H   -4.02189581104234     -2.66946092292227      0.47314822195127
  H   -4.32104203984106     -1.06587417050383      1.17487375078980
  C   -2.41314922151635      2.44407766302670      0.00736262486008
  C   -1.60396843640743      2.80929839181010     -1.24655895194313
  H   -2.18558820590386      2.59868367042498     -2.15532490571683
  H   -1.35242151830606      3.87900396948419     -1.22961725125975
  H   -0.66784514871083      2.23304316681792     -1.28927305952447
  C   -1.61729242079660      2.74917204439391      1.28348340957913
  H   -0.67006655975689      2.19034428528512      1.30360996818600
  H   -1.38614697600361      3.82266088530661      1.32581756779270
  H   -2.20053006123511      2.47773405950199      2.17480687204308
  C   -3.72485760974845      3.24199508979035      0.02299014068676
  H   -4.32937964129530      2.98501282649517      0.90496985108051
  H   -3.50243898862644      4.31644321910399      0.05676984165336
  H   -4.31869444870956      3.04048487432445     -0.88011880679780
  C   -2.01225089171668     -0.04597915678710     -0.01150025121190
  N   -5.37607716788555      0.14029712463845     -0.86056367010371
  H   -6.11787317610418      0.30158364595534     -0.17558926780942
  H   -3.83111884299620      0.84186869217003     -0.26354438447616
  C   -4.98930065990339     -1.28429385037436     -0.87075001917908
  H   -5.85893354066870     -1.95419997430269     -0.75731827214366
  H   -4.51953975457152     -1.51412241647447     -1.83714113489764

29
E1.xyz
  Au  0.00940528147535     -0.00275443842699     -0.03778682442425
  Cl  2.33860187768542     -0.03261202214580     -0.10553750056510
  N   -2.58595515095283     -1.36665426705340     -0.06023364069626
  H   -3.20362464097900     -1.38655741122302     -0.87873466016501
  N   -2.79374289685554      0.93999663786826      0.15005566618452
  H   -6.13119646899282     -0.01334742507816      0.71556748261145
  C   -3.32499659303954     -1.82576715674117      1.14165289115668
  H   -3.16053290026281     -2.90867903245867      1.25952147852178
  H   -2.88337944658547     -1.33827902936626      2.02410422290377
  C   -2.47967221653701      2.39809783802417      0.25708895575749
  C   -1.69112493693108      2.85856880732901     -0.97509557240803
  H   -2.24371038627817      2.63069378580257     -1.89727957586997
  H   -1.53435814096688      3.94445789436338     -0.91757786386170
  H   -0.71071164412912      2.36463421559674     -1.02015330395817
  C   -1.69185988731407      2.65535036623727      1.54906605420747
  H   -0.72174120743115      2.13944745609379      1.51938889224350
  H   -1.51553068535066      3.73390348719703      1.66102727134473
  H   -2.25398800200967      2.29788793731074      2.42320008792166
  C   -3.83478183930439      3.11489439666448      0.30999366117574
  H   -4.41765525178135      2.79790134310311      1.18659035156894
  H   -3.67280809417132      4.19831522776415      0.37881709912348
  H   -4.42238814860081      2.90998517182069     -0.59645562106753
  C   -1.97030388434445     -0.06267697721812      0.02667826618585
  N   -5.17940468204475     -0.14862595060383      1.06135841914865
  H   -5.15492711208563      0.24077522766431      2.00782054697961
  H   -3.81714467932582      0.66335736259562      0.31436329413017
  C   -4.83727396411700     -1.58484493223389      1.09295083437995
  H   -5.30265635014462     -2.11176786013223      1.94480647241182
  H   -5.23257366462473     -2.04475727375381      0.17425179905877

29
F1.xyz
  Au  0.02318424595933      0.00084462971004     -0.01340985885326
  Cl  2.34003123572118     -0.02834586821667     -0.03949790729684
  N   -2.82161817672040     -1.12727796993192     -0.37204414778672
  H   -2.72736427083633     -1.32532045755140     -1.37608321386934
  N   -2.86672618897464      0.89061883644482      0.29549138210756
  H   -3.66307789142014     -0.12403838247174     -0.04036132062024
  C   -2.68898417889948     -2.39126829373887      0.40397281031441
  H   -3.39526791229073     -3.09432261595414     -0.05686554388443
  H   -1.66957608888551     -2.79062937784790      0.28705429265248
  C   -2.69110339335682      2.29535213309012      0.72806187280578
  C   -1.99883338265375      3.08688158794806     -0.39232299096128
  H   -2.57873309540987      3.02730585887281     -1.32398515475595
  H   -1.91377259570277      4.14245021125709     -0.09922533002679
  H   -0.99090348840112      2.69044781444103     -0.57945019541458
  C   -1.85648470194404      2.33164371832190      2.01737257342420
  H   -0.84442854550771      1.94315389478123      1.83502312883160
  H   -1.77652142793756      3.36721438210668      2.37568210523054
  H   -2.33068474889012      1.72563536584177      2.80256629301766
  C   -4.09820853991846      2.84586839367577      0.98655043361879
  H   -4.60253816849232      2.26571341572903      1.77227822136432
  H   -4.03598919330625      3.89292809599387      1.31217844933251
  H   -4.70666304447566      2.79998064439580      0.07232634617547
  C   -1.94771841809185      0.02274484944829      0.00205916545814
  N   -1.88907045115284     -1.69432722637000      2.66254729768037
  H   -1.70465521789543     -0.71760979752664      2.41810699422893
  H   -2.13847546342990     -1.68867779153949      3.65476824660980
  C   -3.02174750111213     -2.21895189594062      1.88248271818085
  H   -3.25787213114315     -3.21744327281543      2.27819154535444
  H   -3.94647806583149     -1.61511233715350      1.96780189308159

29
G1.xyz
  Au  0.00319482082844      0.00061450551627     -0.00840677006015
  Cl  2.32479724539357     -0.05109804848852     -0.01806107397411
  N   -2.70368902108205     -1.10890815630701     -0.13372638480292
  H   -3.72501400668956     -1.06193686020963     -0.11074854008911
  N   -2.73345056489498      1.14743827630756      0.11767802047468
  H   -1.90338987914512     -1.68062308999155      2.37579560014574
  C   -2.14229535283029     -2.45507975899689     -0.21395217235778
  H   -2.64606494330090     -2.99218109709003     -1.03111656101952
  H   -1.07699269691948     -2.35191451936064     -0.46436137060783
  C   -2.25762845710992      2.55580213662744      0.23387111547729
  C   -1.47237829726074      2.95907873378999     -1.02208874588763
  H   -2.08984621802226      2.82760541319543     -1.92176358028242
  H   -1.17438744788741      4.01416353232735     -0.94911290130462
  H   -0.56377520148569      2.34844236688772     -1.12771111351504
  C   -1.40412421810128      2.72827754147182      1.49780041985345
  H   -0.48933497412589      2.12054981405172      1.43743079264525
  H   -1.11255546683189      3.78203522674470      1.60612272128826
  H   -1.96840674597414      2.42287866339739      2.39005551595127
  C   -3.52806109964204      3.40791445263655      0.34717106586126
  H   -4.11038786275780      3.12966757186541      1.23827548559211
  H   -3.25466336036155      4.46711056996757      0.43285585517363
  H   -4.16205148885473      3.28622596537797     -0.54364466501837
  C   -2.00782114719579      0.03122995103202     -0.00916863959287
  N   -1.52301032924737     -2.60812431350092      2.16902100294334
  H   -1.62682048573182     -3.15188337731837      3.02872650173264
  H   -3.75125832896328      1.05310744830698      0.11833065825824
  C   -2.30331164105027     -3.23101296410229      1.09167922566920
  H   -1.92028807539609     -4.24932388780165      0.92503501448763
  H   -3.38402978135963     -3.32471121933640      1.32022256495835

46
H1.xyz
  Au  0.05752664236719      0.33153601307212      0.14199409807681
  Au  -2.71103255864614      1.92877547760456      2.93725218204758
  Cl  2.36730439759150      0.57055184198495      0.13152584660056
  Cl  -4.93245403006120      2.32372232813043      2.42762522120065
  N   -2.49929909513504     -0.80175152322642      1.00306264678631
  C   -1.79247441930048     -1.81063975947693      1.77935870858684
  H   -0.81072798821315     -1.97464534083910      1.31051574473690
  H   -2.36100174346120     -2.74776558664894      1.70135347030455
  C   -1.61898531046845     -1.47538831255313      3.26095483217373
  H   -2.56782353668936     -1.09634811312771      3.67466536386394
  H   -1.37748305623657     -2.41140429606641      3.79232435443506
  C   1.05737268265615      3.28152892045721      3.45986782726055
  N   -0.58167999945743     -0.46509490341928      3.49586123768346
  H   -3.51525830874479     -0.80104435889859      1.11187643687398
  N   0.30978051336240      2.01113405326483      3.45929859331001
  H   -0.27921379721882     -0.45062608815033      4.47171864459935
  C   2.54326093139300      2.95490937688627      3.63990230785046
  H   2.71165966977205      2.43091913209091      4.59092857140434
  H   3.13080547933867      3.88309547286441      3.64179215929588
  H   2.89641208923443      2.31719693371239      2.81769083395584
  H   0.24237317769845     -0.59763736208403      2.90200718413347
  C   -3.86876751708524      2.70109454829487     -1.65074642599674
  H   -4.43214791989838      3.01967291206983     -0.76104973940036
  H   -4.45784041092679      1.94750417198281     -2.19387579529941
  H   -3.73326668996376      3.57196393627504     -2.30426188741128
  C   0.53268527158321      4.13547794353095      4.62288571604302
  H   -0.53310985370164      4.36189682183361      4.48319976727644
  H   1.09489385253160      5.07862465249719      4.66304132727759
  H   0.66184574926985      3.61072647165229      5.57941215043558
  C   -1.70712697288533      3.20680199159825     -0.48171119341330
  H   -1.55935136482877      4.09111807586249     -1.11681389886423
  H   -0.72163567756650      2.81936397842781     -0.18813498714850
  H   -2.24446988231684      3.50458489399303      0.42964903452979
  C   -1.94087300710566      0.15045161538501      0.23956830600801
  N   -2.79527784219697      0.97843857360030     -0.36517200549816
  H   -3.78680506527108      0.87788480838437     -0.13636541764665
  C   -0.81930798681721      1.63662840272097      3.30084273291623
  C   0.81244891532355      3.97340584737463      2.11254812096670
  H   1.11918100776408      3.31883095044147      1.28564262619598
  H   1.40094505079374      4.90000233539266      2.06660596238790
  H   -0.25101206463244      4.21812197606380      1.99302069115162
  C   -2.49915484506686      2.14047393328401     -1.24863115342906
  C   -1.73204764790718      1.67773208997757     -2.49348060023503
  H   -2.30143084441628      0.91196891256073     -3.03861745461749
  H   -0.75445363079643      1.25643347189093     -2.21597437447453
  H   -1.56134680066382      2.53416284932805     -3.16011689093443

46
I1.in
  Au  0.04164286548845      0.06733385081150     -0.03629776387492
  Au  -3.06651328663032      3.07295972269213      1.44423230742600
  Cl  2.35180499975347      0.02901035072484     -0.19495087758078
  Cl  -5.15389196080433      2.88419881618204      0.40330253899666
  N   -2.54886896492501     -0.19517864445831      1.30317449533569
  C   -1.84101815042695     -0.44214726703424      2.55103404366458
  H   -0.88799637946122     -0.93792894760724      2.31819197486837
  H   -2.44071273507307     -1.13355589888144      3.15747014770734
  C   -1.59926372301096      0.81906004725753      3.38306576314275
  H   -2.54229477334006      1.34604961740463      3.57652032586200
  H   -1.13734471326992      0.54862000733473      4.33943340864861
  C   -0.71017117227458      5.51236287856288      2.35280804145648
  N   -0.67882483492300      1.79711263332866      2.69632308740436
  H   -3.55954499919912     -0.06720074303946      1.38952237792795
  N   -0.45175583897780      4.07719080581315      2.64436680967070
  H   0.16113906864816      1.98688050736853      3.26401737493731
  C   0.50990632350759      6.28004491470755      2.88073503315593
  H   0.62559867245208      6.12040456226905      3.96242307616150
  H   0.39494351051283      7.35759955791064      2.69637642040596
  H   1.42632596132165      5.93563205379327      2.38034949560983
  H   -0.33158861919647      1.36837114263495      1.80004814040989
  C   -3.73704205740930      1.32698152023554     -2.89601708543245
  H   -4.31703504364703      2.07637635701396     -2.33761887443096
  H   -4.33697189265458      0.40979454653347     -2.98706937662568
  H   -3.54413984631496      1.71667704834916     -3.90343252413163
  C   -1.97642409357537      5.98900736937098      3.08170770883354
  H   -2.86770763082811      5.47457891143088      2.69355994542168
  H   -2.10446532935179      7.07094294465835      2.93674406354586
  H   -1.89937181838694      5.78770892196040      4.15999528986252
  C   -1.59386488676621      2.33871146268906     -2.06599181685420
  H   -1.37981108802155      2.74269017465014     -3.06501433079137
  H   -0.63843276343626      2.15635432210772     -1.55226215575720
  H   -2.15815621299280      3.08633322787772     -1.49096961713510
  C   -1.96199002004258      0.13373150462390      0.13606657606923
  N   -2.77319923278146      0.53776885676218     -0.83728388024581
  H   -3.75267825259070      0.71277578398614     -0.59042316487559
  C   -1.27216565921171      3.16910889804150      2.32518529868128
  C   -0.83937040625387      5.72683000010502      0.83556837688967
  H   0.04248713224289      5.32727606075533      0.31439028064563
  H   -0.91910083978187      6.80060183874117      0.61495829789946
  H   -1.73335798690251      5.22045443628237      0.44324228769596
  C   -2.40442359813559      1.04013969632003     -2.19333716575485
  C   -1.63016135925374     -0.03010446591201     -2.97083559144850
  H   -2.21393457852152     -0.95864574533474     -3.03607871690067
  H   -0.66463629816208     -0.25666526063298     -2.49416413115848
  H   -1.42890048739171      0.33382162160921     -3.98756691533858

46
J1.in
  Au  0.03522163976542      0.04340442797422     -0.06934759710867
  Au  -3.03193754137901      3.22472680743617      1.14827139029212
  Cl  2.34822176982739     -0.00664460378088     -0.21431964769058
  Cl  -5.03206936484624      3.28854665376950     -0.03237897324768
  N   -2.56613518418186     -0.12783396160166      1.26932212233591
  C   -1.87096861386951     -0.39233326021173      2.52077130085916
  H   -0.92176213942516     -0.89284061446899      2.28157552034745
  H   -2.47843178172520     -1.08824420196570      3.11527330249759
  C   -1.60122573230478      0.85959846652330      3.36264745051935
  H   -2.54100618692901      1.35859487351017      3.63431272508879
  H   -1.09492495669599      0.55473711761098      4.28883539592212
  C   -0.50150976276801      5.43346461307908      2.52302600540261
  N   -0.73798658237823      1.85066990509262      2.67147868982802
  H   -3.57533612679185      0.01447202359252      1.34479034874493
  N   -0.52836771330129      3.96482292912490      2.70578281771288
  H   0.01511818919062      2.83384971492781      3.18429895585169
  C   0.72416658764282      5.94153900333971      3.29108636584612
  H   0.64364064867916      5.69133811673810      4.35834395199922
  H   0.80149492617924      7.03276150619532      3.19291407576731
  H   1.64393443289285      5.48945313353024      2.89386875349056
  H   -0.23884080050504      1.39903233477320      1.87709151858469
  C   -3.72224961453484      1.16148455741059     -3.01504243832534
  H   -4.28566667760923      1.95785325522520     -2.50697277602812
  H   -4.34073657770406      0.25244339480387     -3.04659159554141
  H   -3.52245116607605      1.47999007758731     -4.04587375406927
  C   -1.78896545422948      6.03903655958967      3.10398093775138
  H   -2.66888841767838      5.68532211297560      2.54781915678473
  H   -1.74380861677975      7.13451164960060      3.03177620246324
  H   -1.90572652151228      5.76143304990612      4.16090188554933
  C   -1.55685828020308      2.18150852002277     -2.25965128130589
  H   -1.33769816757859      2.50911098573737     -3.28527796030303
  H   -0.60348160657930      2.01671353052167     -1.73624474779116
  H   -2.10500931989017      2.97914247757677     -1.73890666533149
  C   -1.96916198859774      0.13138919760101      0.09215530347139
  N   -2.77166393803961      0.49047350007111     -0.90869406322249
  H   -3.75806661006370      0.65192558516300     -0.68841613278272
  C   -1.36270425025656      3.11683495465399      2.19205507069861
  C   -0.37183596738893      5.76004555229959      1.02686446450297
  H   0.52650733368251      5.28858200063297      0.60437525539600
  H   -0.29418798944532      6.84777424614334      0.89227261293486
  H   -1.25044950603431      5.39814289051794      0.47434280928238
  C   -2.39475900486366      0.89463867611196     -2.29457310949676
  C   -1.64417499043724     -0.24116571041254     -2.99959640494172
  H   -2.24800217183694     -1.15925879370906     -3.00408820278936
  H   -0.68413705417657     -0.45622439392917     -2.50696384462363
  H   -1.43577576024296      0.05016235770933     -4.03813716432611

49
K1.xyz
  Au  -0.07887514010284     -0.05926586851689     -0.30704397319742
  Au  -2.15394254705677      2.05107898824604      3.09566228878349
  Cl  2.13755192528178     -0.21928739701392     -0.96427143454471
  Cl  -4.33896503487526      2.74646451887009      2.67865422186956
  N   -2.45395691891118     -0.71079892353461      1.28380826458402
  C   -1.65343013369980     -1.65723206243670      2.04830124418140
  H   -0.86986501783155     -2.05568376510919      1.38789579317784
  H   -2.30048221449447     -2.49206991194159      2.34794575317328
  C   -1.02686882724977     -1.05279828808933      3.30715057143416
  H   -1.79707789763129     -0.58360236581463      3.93477330815037
  H   -0.54508538253391     -1.85027154886442      3.88869355166968
  C   0.85926781947486      3.39790172759571      4.21772876664736
  N   0.01222087024015     -0.02756691616936      2.99577364258812
  H   -3.39035591960351     -0.53156970216950      1.65255792376257
  N   0.76433085623101      1.96834651504842      3.81379540528854
  H   1.12419864325569     -0.24653237329148      3.45620150005500
  C   2.31847838453806      3.62128405923125      4.63549263580093
  H   2.58645552567778      2.97465039021606      5.48330604768955
  H   2.46385655308640      4.66694208002030      4.93745849759597
  H   2.99877049984403      3.40363778295737      3.79972484757010
  H   0.16508130105258     -0.00662166248530      1.95858643816202
  C   -3.88969119978061      2.87987041802240     -1.24368419591316
  H   -4.21063775431064      3.28225395828326     -0.27155462554525
  H   -4.67755470970179      2.21869615792448     -1.63294304008928
  H   -3.76306485861197      3.71717964154218     -1.94146320747460
  C   -0.07723209716314      3.67089162599112      5.40321533119859
  H   -1.12728914709175      3.52164227980749      5.11287459555207
  H   0.04976884777326      4.70924071206223      5.73854807743548
  H   0.15437818500013      2.99940320235549      6.24194533903895
  C   -1.48257288193429      3.07408807786979     -0.55957417037519
  H   -1.32566553246008      3.90158274388753     -1.26491831917532
  H   -0.52833496638552      2.54349604128836     -0.42529363664794
  H   -1.78874369915766      3.48515673651245      0.41254080076708
  C   -1.98349633338855      0.10661821461713      0.32458997861248
  N   -2.82598301295410      1.03881719811023     -0.11604886227828
  H   -3.70926656396853      1.15099700993051      0.39046972278791
  C   -0.29752255610792      1.38278731799251      3.38061793706866
  C   0.51314153482758      4.29539597566911      3.02085567705308
  H   1.17182176416608      4.07514897898048      2.16902701525887
  H   0.64328515802649      5.34893422523056      3.30333648854582
  H   -0.52904473159596      4.14185726814245      2.70590005752252
  C   -2.56179938037542      2.12556979019326     -1.10275513943275
  C   -2.15462323102812      1.53329380326749     -2.45713097801073
  H   -2.92778054356786      0.84557534931388     -2.82658479529417
  H   -1.20404149289795      0.98377278601322     -2.38541132533019
  H   -2.02421268268568      2.34491532956261     -3.18573459164859
  O   2.28257137080045      0.02940993235838      4.01944352588955
  H   2.95815305761771     -0.01655899986504      3.31805581275332
  H   1.73227321326400      1.15790027818778      3.95834478028888

46
L1.xyz
  Au  -1.64330894810367     -1.50798607399569     -3.44183437659930
  Au  0.13978419861648      0.01414207752776     -0.05137389142587
  Cl  -0.95087618949525     -3.52087098378411     -4.37570897692624
  Cl  0.57670393318348      2.28428896174192      0.19044013986948
  N   -2.99538585520686      0.17285399984731     -1.46845418671244
  C   -3.54662234994988     -1.01468842952222     -0.83481111602134
  H   -3.69038498314195     -1.78676210973509     -1.60361508888154
  H   -4.53376749600487     -0.74553296215709     -0.43298667803908
  C   -2.68922424325803     -1.56710569309670      0.31689538428167
  H   -2.31494482278032     -0.74141822858652      0.93798708985793
  H   -3.32400444130120     -2.20756774391741      0.94542902993425
  C   2.00449145565152     -2.67545842334702     -1.10778551338815
  N   -1.55470156663617     -2.36690437104212     -0.11768728937732
  H   -3.16112751240262      1.04700290645871     -0.96591090004952
  N   0.55523219413235     -2.83292595094524     -0.79978187329881
  H   0.19069303142458     -3.76490225909865     -1.00796117934313
  C   2.47008975540450     -4.05803570141798     -1.58132260964332
  H   2.33124942585111     -4.81205562698725     -0.79244885407686
  H   3.53586352964696     -4.02032932731760     -1.83950051515308
  H   1.90882454339407     -4.36913416351785     -2.47496276469199
  H   -1.77910051539796     -3.32906978296916     -0.37817596330071
  C   -0.73642621967354      3.30620401755185     -3.97510415626139
  H   -0.27596823168599      3.60894033274383     -3.02282573171831
  H   -1.71856012228782      3.79322851523339     -4.06648651933456
  H   -0.09776709135752      3.65978939239588     -4.79432181883712
  C   2.77187502552365     -2.26450809025400      0.15500663913826
  H   2.43192042504706     -1.28284765142803      0.51641360265018
  H   3.84473613655725     -2.19647649925417     -0.07177670054977
  H   2.62532499851317     -3.00286660634716      0.95577515249819
  C   0.50715997134098      1.13003735386972     -3.89166294434434
  H   1.16469941845767      1.45062591253639     -4.71152030060791
  H   0.42422221279976      0.03444340762298     -3.91973054137746
  H   0.96124190110089      1.41784935530638     -2.93382188254365
  C   -2.18954892620526      0.20228172566977     -2.54292712761821
  N   -1.74939009141922      1.41012968148317     -2.89987550226934
  H   -2.00182199184920      2.19978518466156     -2.30165078710636
  C   -0.30453908556692     -1.92453642423093     -0.33491781773374
  C   2.20550551011742     -1.65207569541105     -2.23087493182044
  H   1.64315176782170     -1.94860084384440     -3.12679408176248
  H   3.27240297210643     -1.58503274615722     -2.48508059308578
  H   1.86021213350620     -0.65745814264556     -1.91625593186057
  C   -0.87262656418797      1.78026623423715     -4.04627576169488
  C   -1.53079525333209      1.37154742339590     -5.37039153856618
  H   -2.52126342494492      1.83704673261301     -5.47145058550888
  H   -1.64900862707578      0.27942913265806     -5.42744045101394
  H   -0.90046398693224      1.69478918345547     -6.21016555568586

58
M1.xyz
  Au  -0.56798498378390     -1.84101072403970     -2.47882264426106
  N   -2.23815890831667     -3.22179502387840     -1.23296269806127
  H   -3.02429797587840     -2.64267483897515     -1.54596609714245
  H   -2.27688606163136     -4.07898572092024     -1.78796725557884
  C   -2.33915590110824     -3.54273946048606      0.19887060567593
  H   -1.64602236129972     -4.36358959837030      0.43048233304513
  H   -3.35534623794127     -3.88570241073844      0.46448585279236
  N   -2.66215739074557     -1.12981013345806      0.68407004895504
  H   -3.67965843216461     -1.15342674520424      0.78142976876611
  N   -2.91605643327864      0.93593433694608     -0.22629365872543
  H   -3.91880383973536      0.77171367829019     -0.11948581566335
  C   -1.95491657437973     -2.34463717695465      1.06555978630652
  H   -2.16078829722148     -2.57507157438151      2.12205352374887
  H   -0.88244871090613     -2.12925248422125      0.96342992864549
  C   -2.58163718492547      2.27857578003737     -0.78202880358298
  C   -1.79143356634008      3.09200560683307      0.25205551350421
  H   -2.36743542985441      3.20406768394086      1.18167313716305
  H   -1.57184216626633      4.09046344213547     -0.15086471055819
  H   -0.83832682189626      2.59522352007831      0.48719210897685
  C   -1.79656285571559      2.14274998020902     -2.09084833470591
  H   -0.79124141938018      1.73735665726416     -1.91112821494687
  H   -1.67728491076883      3.13410238494981     -2.54997285851887
  H   -2.32075984550063      1.47661272740170     -2.78947493767712
  C   -3.93292873547973      2.94974983314376     -1.05731034791283
  H   -4.50815294907428      2.37743196396104     -1.80018012839007
  H   -3.76890352559018      3.95998867435433     -1.45293114393729
  H   -4.52747985955468      3.03364867864244     -0.13492753889379
  C   -2.08832548534852     -0.04125093941539      0.14493003439363
  N   1.83506077302078      2.28483144533569     -2.50445502889116
  H   2.17966616035017      1.54758055228761     -1.87809679010643
  H   2.46823817307770      3.07914828500057     -2.39004407965482
  C   1.85252360288305      1.82338082626141     -3.89677650269894
  H   1.31724862292778      2.55312762851650     -4.52420499260823
  H   2.87384834217365      1.73103073504473     -4.32229396721310
  N   1.91679040867680     -0.59173016467480     -3.42250412465272
  H   2.92417051461270     -0.55585378298566     -3.60058342566174
  N   2.31291449009212     -2.61110002739386     -2.47895430200859
  H   3.28795267126528     -2.44191330828477     -2.73672212085534
  C   1.14694071268004      0.48222987396142     -4.04645220601010
  H   1.00346393109028      0.26308860960480     -5.11770353136730
  H   0.15885791778573      0.49914794092796     -3.56790939215888
  C   2.09816684570897     -3.90057577664500     -1.76542067037769
  C   1.18713252027072     -4.81602447926329     -2.59550544856499
  H   1.62907446964272     -5.00933992331869     -3.58327088459153
  H   1.04753072343334     -5.77443872748141     -2.07621402016515
  H   0.20237234768643     -4.34737864774157     -2.73961022899878
  C   1.50682312214214     -3.65461080890503     -0.37221871963785
  H   0.51909751341961     -3.18414790885381     -0.46022877915241
  H   1.39920043512820     -4.60954861235342      0.16075620922950
  H   2.15475602541640     -2.98653452180348      0.21088640428554
  C   3.48956360106319     -4.53190898069424     -1.63329631776438
  H   4.15733130909500     -3.88501900024932     -1.04520640920669
  H   3.41034219487740     -5.50016026203027     -1.12270530110438
  H   3.93969911738904     -4.70044106318591     -2.62322399399508
  C   1.41606616179329     -1.67319161436905     -2.80707231649405
  Au  -0.07715382921004      0.04913143343408      0.02065162570240
  Cl  2.25531147829407      0.16746014970512      0.16481579416138
  Cl  -2.86346792070022     -1.23462605299039     -3.50405072185524

58
N1.xyz
  Au  -0.04400521500951     -0.04145778595704     -0.09800954412437
  N   2.06881998409981     -0.07056414756114     -0.04315259942545
  H   2.51282326216789      0.84077549301477     -0.28084652871642
  H   2.32615044318967     -0.23480259495570      0.93574076484579
  C   2.72569259379617     -1.11989591454461     -0.87493627163750
  H   2.41252383457912     -2.10777453271280     -0.51403095029789
  H   3.81544211653202     -1.03088679634189     -0.74839616200235
  N   2.55984888926368      0.39337980845754     -2.80575272316194
  H   3.47991744828532      0.79157765030418     -2.55902821924981
  N   1.98545006626148      2.55767226263663     -3.05398574174951
  H   2.93214667819533      2.71689053167903     -2.66872350565653
  C   2.35904695340231     -0.97292876879593     -2.35214785657025
  H   2.98375627660086     -1.66072745743958     -2.94072876887331
  H   1.30452361906302     -1.23116411922392     -2.52396991632032
  C   1.18448177213590      3.80448129347834     -3.15750698336868
  C   0.24982586455905      3.76959862799723     -4.36990023786359
  H   0.81754126210077      3.58162087451558     -5.29203014806234
  H   -0.26025206431788      4.73864832093188     -4.46038068600559
  H   -0.51789922336113      2.98853699183001     -4.26583139055226
  C   0.39898585676906      4.00891420608405     -1.85475790115408
  H   -0.34613910367850      3.21210932400757     -1.73552592351775
  H   -0.13375974509827      4.97004654057768     -1.87680952013308
  H   1.08057876730819      4.00043892259968     -0.99243861532428
  C   2.21330417076608      4.93043221364926     -3.33415964861228
  H   2.91162045600428      4.95479916585316     -2.48411692606265
  H   1.69876604453666      5.89864255416836     -3.38606121422980
  H   2.79031290091613      4.78963213695031     -4.25931160868182
  C   1.57058498508431      1.29010951806369     -2.99945105611743
  N   -3.03923439931537      2.98850339990966     -2.02631144188694
  H   -3.16043239808911      1.99219844810500     -2.23945698774617
  H   -3.74791995988386      3.49044582507107     -2.56470305051116
  C   -3.21341270609888      3.24283173935488     -0.59428442893092
  H   -2.89996872040636      4.27468459665534     -0.37087958450854
  H   -4.26371590836738      3.14921721938799     -0.24717941500941
  N   -2.81834993418686      0.92762039489267      0.13132708939793
  H   -3.83038621455185      0.80629054534877      0.22220277830416
  N   -2.70045325853955     -1.33168918828934     -0.02081013103248
  H   -3.72053133533775     -1.30495909742583      0.03384958562602
  C   -2.35153561483989      2.30694034544482      0.24384980995365
  H   -2.38480734690352      2.62521468327510      1.29843886898388
  H   -1.30501881853734      2.32853932328474     -0.08877708494320
  C   -2.14157128278252     -2.71170853563156     -0.09664989784568
  C   -1.30164100656127     -3.00759692958689      1.15338360391894
  H   -1.90134932607286     -2.87379454136401      2.06462764287976
  H   -0.93524728605604     -4.04297491873966      1.11931292553758
  H   -0.43328401144689     -2.33320919466485      1.20450555458461
  C   -1.31109203776568     -2.90071088845313     -1.37153745979181
  H   -0.42519789304497     -2.24948362036341     -1.36174422680085
  H   -0.97107012599888     -3.94332548380739     -1.43644306043402
  H   -1.90250713305995     -2.65332663903726     -2.26236538332243
  C   -3.36288603315042     -3.63921918502959     -0.13770399095532
  H   -3.97704727159453     -3.43269065785098     -1.02642098177657
  H   -3.03312182703454     -4.68479038201108     -0.18125153898580
  H   -3.98269314023948     -3.50967580345573      0.76201773194032
  C   -2.05415366215559     -0.16239093545834      0.00832442641972
  Au  -0.33709306140473      0.67728101002428     -3.19289588445952
  Cl  -2.52674808579070     -0.06114898382894     -3.57540875199213
  Cl  4.30828838706496      2.21540535497731     -0.85209754098802

58
O1.xyz
  Au  -0.06198370994210     -0.05213419331932      0.00920243602170
  N   -0.11893329831229      0.06721263220921      2.11759636087760
  H   -0.03760349842328      1.03446939851703      2.49446615529452
  H   -1.05038823922238     -0.24865268431721      2.40679307862240
  C   0.89792307955421     -0.77095636405163      2.81477341735407
  H   0.72182699741247     -1.82489624835654      2.56514328710858
  H   0.77359402490504     -0.64121140239965      3.90066666936081
  N   2.51861682795155      1.05456393979192      2.55044663478509
  H   2.23034135539715      1.43038187251967      3.46713110838821
  N   2.53761508008953      3.22397238357192      1.95611391864859
  H   2.20513243397868      3.35363872538405      2.92324803891864
  C   2.31193743654026     -0.37380636102156      2.39465090047951
  H   3.03386153937205     -0.92932625649567      3.01203481809383
  H   2.49139993154898     -0.62220129433136      1.33851866234641
  C   2.41350860703224      4.45451647954782      1.13376952023140
  C   3.58254875177914      4.57714665801060      0.15076466410837
  H   4.54109888377086      4.57964886029750      0.68833046165707
  H   3.48913197970245      5.51571238385268     -0.41291189572049
  H   3.58625621371010      3.74010370885455     -0.56288334936031
  C   1.06585905884109      4.44383407989629      0.39713573118093
  H   1.01640804212431      3.56742718093948     -0.26150583655563
  H   0.94953256801315      5.35405551746179     -0.20777183275525
  H   0.23692902035102      4.38669665822642      1.11661359002999
  C   2.45728234795556      5.62077575225070      2.12963630694820
  H   1.64355806419062      5.53730546138650      2.86590030114439
  H   2.33857559721179      6.57146220712891      1.59343584124894
  H   3.41671013183919      5.64013927934474      2.66633867307218
  C   2.58407245966233      1.94916925047779      1.54412424305800
  N   2.14841290901053      2.15321838513372     -2.63627486628972
  H   2.26928952047634      1.26150520373468     -3.12597228919543
  H   2.95486276008379      2.72802226940845     -2.88886201041248
  C   0.90066775962182      2.82761829897847     -3.02404300759618
  H   0.91434953502673      3.85238537408090     -2.62832557728134
  H   0.80010819836644      2.89863195201517     -4.12202630346948
  N   -0.33753733186817      0.69977689275148     -2.82321538089580
  H   -0.40381736807940      0.51318875990342     -3.82681692132227
  N   -0.04055690925745     -1.53558552063805     -2.55310639744450
  H   -0.08672650635467     -1.58465040443186     -3.57305932982588
  C   -0.31168882467452      2.10583335782496     -2.44249170168996
  H   -1.23488837909007      2.59734499801718     -2.78389996164445
  H   -0.28203232909873      2.13794189133333     -1.34449815569937
  C   0.03965604650074     -2.87200730384657     -1.89308343495023
  C   -1.26329235339274     -3.15392551685295     -1.13197636623647
  H   -2.12773623170230     -3.10124305984450     -1.80879684189753
  H   -1.22534088628435     -4.15728030336640     -0.68553969082922
  H   -1.40399393198474     -2.41871330000374     -0.32535428868412
  C   1.25009811283337     -2.95032029219153     -0.95542819909985
  H   1.13191117273362     -2.26258685832523     -0.10449365841735
  H   1.34010034601550     -3.97171987715805     -0.56115881976948
  H   2.17425011898698     -2.67844963339334     -1.48208622253432
  C   0.21129210039815     -3.87957277836213     -3.03645903205161
  H   1.14085317955350     -3.68521047914616     -3.59123722602589
  H   0.25958509460331     -4.89672931893908     -2.62791706167007
  H   -0.63714277445104     -3.83025653026831     -3.73582369507238
  C   -0.14565070463973     -0.33069606500640     -1.98792555413045
  Au  2.71826352302632      1.36348282146973     -0.38105450390675
  Cl  3.86812545933727     -0.32417670104458     -1.96617849300243
  Cl  0.27012000726979      2.57751111279078      4.22249408645727

58
P1.xyz
  Au  0.00180976973628     -0.00179100316405     -0.00663926243626
  N   2.12025163771193      0.00552062479758     -0.00194065543217
  H   2.58397612757618     -0.81499729567221      0.43558756305889
  H   2.41921461041176     -0.02220437501082     -0.98244171346596
  C   2.69051866507442      1.23435590832673      0.62439115682816
  H   2.33627372130018      2.11128116496905      0.06793274823871
  H   3.78763193865757      1.19062855323320      0.55082069535704
  N   2.60502504302195      0.14979190531527      2.82800493810598
  H   3.57780162438889     -0.16978682455856      2.69969950489137
  N   2.27379857279334     -1.97722443768201      3.50020995517146
  H   3.24358700996594     -2.10471865057974      3.16252440197890
  C   2.27292387206886      1.35762695667959      2.09031326851767
  H   2.79179151739480      2.22031749175906      2.53290511661271
  H   1.18949446413213      1.51952008172572      2.18173759598217
  C   1.60374747658305     -3.24988069667993      3.87697790768366
  C   0.72322617253729     -3.05700273945020      5.11640337639809
  H   1.31398307343731     -2.65690966830554      5.95211499444429
  H   0.29547716450490     -4.02380108144340      5.41531654697384
  H   -0.10534765972686     -2.36191497255358      4.91217775613762
  C   0.78560913652354     -3.78344424518261      2.69047331177286
  H   -0.02682259204971     -3.08579150168454      2.44146437614260
  H   0.34334953454402     -4.75749844446945      2.94125896739952
  H   1.42608393190473     -3.90009832825623      1.80521269676623
  C   2.74157466817134     -4.22709356063187      4.20287668013993
  H   3.39923241985364     -4.36240214142046      3.33162018682636
  H   2.32312117068475     -5.20438232861415      4.47574779509385
  H   3.34434384886572     -3.85725502120358      5.04462298527744
  C   1.72291591822702     -0.80316720274533      3.17885903358556
  N   -2.39253149855589     -0.54935712500935      3.11162363468068
  H   -2.85625677092480      0.27115573070817      2.67408357568790
  H   -2.69149934024397     -0.52162535507652      4.09212279273643
  C   -2.96279541056842     -1.77819428302678      2.48529375329083
  H   -2.60854386111528     -2.65512043176141      3.04174657810750
  H   -4.05990875894909     -1.73447398568687      2.55886961890913
  N   -2.87730681211625     -0.69361500369397      0.28169001221887
  H   -3.85008314916293     -0.37403264375159      0.40998051218357
  N   -2.54608485861772      1.43337040268028     -0.39060921336217
  H   -3.51587813750155      1.56087230595891     -0.05294829472241
  C   -2.54520669921986     -1.90145569952604      1.01936891454993
  H   -3.06407336363444     -2.76414378574961      0.57677097354172
  H   -1.46177737785779     -2.06334717323158      0.92794030647687
  C   -1.87602948346494      2.70602743250645     -0.76737156583815
  C   -0.99547410640849      2.51314055480480     -2.00677085259145
  H   -1.58620985365886      2.11304138533085     -2.84249457704876
  H   -0.56771727491807      3.47993635073815     -2.30568089592638
  H   -0.16690605235608      1.81805377138429     -1.80251832012164
  C   -1.05792811940789      3.23960710017625      0.41915091575721
  H   -0.24549640110759      2.54196508248983      0.66819027785158
  H   -0.61567125173537      4.21366360454102      0.16836907315596
  H   -1.69842859603799      3.35626244364811      1.30439287647940
  C   -3.01385397156584      3.68322982294985     -1.09331241700822
  H   -3.67153854420595      3.81853996800653     -0.22207619334339
  H   -2.59539960308707      4.66051956655059     -1.36617845139268
  H   -3.61659470702647      3.31338024434348     -1.93507413050964
  C   -1.99520040740788      0.25932657210373     -0.06920697758566
  Au  -0.27409653497266     -0.54204365319582      3.11631067680052
  Cl  -4.83806973735632      1.29902112411892      1.83165392562384
  Cl  4.56584359589051     -1.84282452482858      1.27806223734805

18
Dimethylethylene_Diamine.xyz
  N   1.65915255002779      0.02944393498433     -0.61637967777564
  C   0.79739799142263      1.06472900694434     -0.03123704650574
  H   1.37042115651227      1.59121188305320      0.74913850254045
  H   0.57582496384260      1.80508541489950     -0.81942239071329
  N   -1.35121655155845     -0.06904170824534     -0.46186913934914
  H   -1.55447721144436      0.61866500933296     -1.19298142215078
  C   -0.52932028430421      0.57697693454864      0.56445523005233
  H   -1.04480784150302      1.43632234504486      1.04695844504924
  H   -0.34449493345212     -0.16209613181849      1.36153452198214
  H   1.09294578865619     -0.49343011803921     -1.29097091823994
  C   2.19248207837576     -0.91257047848661      0.37266542933419
  H   1.42424169913275     -1.45231629117616      0.96058995497426
  H   2.81345602440491     -1.66166933208588     -0.13833214199291
  H   2.83404738183521     -0.36743317924706      1.08211159169740
  C   -2.61451887122154     -0.58277772190464      0.06977451366178
  H   -2.40728041004385     -1.39688050423308      0.78094503480233
  H   -3.21727041618736      0.18230420984302      0.60223568107071
  H   -3.22232170949519     -0.99291907941441     -0.74872343043740

35
A2.xyz
  Au  0.03640886416789     -0.03230769414195     -1.09329844642438
  Cl  2.07648682297215     -0.33341276882315     -2.12193982483776
  N   -2.68809059330946     -1.68693821374220     -0.81222840746688
  N   -2.50953791449065      0.81870633045367      0.41731366317508
  H   -1.99241024595763     -2.39287941494088     -0.55822494464064
  C   -2.82320286557227     -1.65360393519759     -2.26895605498861
  H   -3.83924185179546     -1.32919872133798     -2.53238106941193
  H   -2.12183245559579     -0.89817236155872     -2.67311153142955
  C   -2.95047910860911      1.99792383698950      1.15362603258183
  C   -1.79240950243788      3.00422682578446      1.22124063674937
  H   -1.48203821774491      3.30088076085727      0.21029993629034
  H   -2.11559525213256      3.90028605104826      1.76883928670962
  H   -0.93045848096802      2.56472840321366      1.74106134909585
  C   -3.36757825709486      1.53590995986585      2.55688796423563
  H   -2.51465612111871      1.09133264158783      3.08726555161307
  H   -3.72721886363364      2.40030368381677      3.13114512025062
  H   -4.17382563677541      0.79285320241609      2.49444516968185
  C   -4.15098360455053      2.58625730034790      0.39832434010611
  H   -4.96176537163738      1.84887631600701      0.32580021203235
  H   -4.52085730694600      3.46632244600124      0.94122826390451
  H   -3.85786448466889      2.89385984099842     -0.61450318848473
  C   -1.67735407522760      0.24736898227577     -0.20916170161477
  N   -1.14634013542540     -3.41170500942217     -2.51263854407031
  H   -0.47905169154236     -2.71984589450848     -2.86700916954208
  C   -2.49812475573944     -3.00477136607155     -2.90281673544796
  H   -2.63064100667428     -2.93677991668689     -4.00303283811554
  H   -3.20242500417821     -3.77125569020845     -2.53757536871697
  C   -3.90618366000608     -1.76772734408631     -0.03151644343354
  H   -4.66618934321134     -2.42449130394155     -0.48780159853850
  H   -3.67536270096029     -2.13941005858314      0.97442906870956
  H   -4.33595688284692     -0.75446223894122      0.07400677773004
  C   -0.78055969034058     -4.73779674769727     -3.01133389366775
  H   0.26175653057810     -4.95628971549991     -2.74274373014212
  H   -1.42265983436825     -5.49572331558713     -2.53773876799903
  H   -0.88783130015818     -4.84330477968717     -4.11018520389276

35
B2.xyz
  Au  0.04129499844320      0.11812098440160      0.17812807078343
  Cl  2.35548146762088      0.35745993526215      0.40926727376677
  N   -2.30259581112816     -1.33966070433321     -0.85911684504484
  N   -2.96972046124477      0.53544968618614      0.36126116238544
  H   -1.61772543008494     -2.09241674865013     -0.58369562392308
  C   -1.92608941295627     -1.14089667823551     -2.30679320958896
  H   -2.80174642753027     -0.77414748254458     -2.85335471775927
  H   -1.14029789609939     -0.37345283732370     -2.32254574109662
  C   -2.88761408827146      1.77591919166989      1.17402813663327
  C   -2.14641948732500      2.87488188860904      0.39588662919510
  H   -2.62383961901324      3.04450713051450     -0.58022683270575
  H   -2.16977091919670      3.81565476951703      0.96385386870002
  H   -1.09699784117347      2.59321922267434      0.22585407202660
  C   -2.19022584009533      1.49289693159662      2.51405606959861
  H   -1.14162338632057      1.20217470437305      2.35443115389212
  H   -2.21271484137954      2.39168107106420      3.14642805200947
  H   -2.69910090050684      0.67733022287734      3.04826409873429
  C   -4.33677251543132      2.21456723507885      1.43043274571211
  H   -4.88403867994544      1.43140480837116      1.97473335892997
  H   -4.36105950164540      3.13734675030248      2.02763031664118
  H   -4.85526094905204      2.40035371435799      0.47868200195205
  C   -1.94579002637109     -0.09539045100360     -0.01961910765439
  N   -0.43958234548511     -3.00539495899242     -1.86148816160671
  H   0.40602311046197     -2.42820038413538     -1.84731193536650
  C   -1.38394053528138     -2.46612580617514     -2.84288769169922
  H   -0.94485551588211     -2.29159519793740     -3.84176083744642
  H   -2.19641154534836     -3.19836591811992     -2.96674922225526
  C   -3.68811252288634     -1.85715006467173     -0.69041557120118
  H   -3.78720504786270     -2.76594521357616     -1.29408438752650
  H   -3.84997000776779     -2.08465085166668      0.36737066326862
  H   -4.39756657865952     -1.09310345071292     -1.01703044967296
  C   -0.08245380985809     -4.40887478047301     -2.08207456761214
  H   0.63820089847435     -4.72207511444208     -1.31570138475695
  H   -0.98353757008275     -5.03104678726306     -1.98392828849955
  H   0.35989685488504     -4.59652259659970     -3.07841325681276

35
C2.xyz
  Au  -0.09695588155462      0.04641976332692     -0.24016953772201
  Cl  2.22098375155109     -0.02895940285814     -0.60651374512044
  N   -2.88019434184089     -1.07686705163561     -0.17467700450438
  N   -2.82454710653581      1.13466037874227      0.43214597142985
  H   -3.63806834708152     -0.75721523261905     -1.11795146798735
  C   -4.04117793413432     -1.31798582406518      0.73549841223877
  H   -3.87844752989697     -2.22537204573761      1.32724767813033
  H   -4.12766543674789     -0.44388691616623      1.38762501109525
  C   -2.31979077069113      2.49984574640958      0.70036237257967
  C   -1.68929866746531      3.10604125050887     -0.56503329962365
  H   -2.40419210458313      3.07555357256027     -1.40048216167119
  H   -1.40930874669159      4.15363357286259     -0.38316260519925
  H   -0.78822480760418      2.54789762088210     -0.85960362116243
  C   -1.31291486136932      2.49789264520244      1.86268465158553
  H   -0.40582634786885      1.93644131018513      1.59370897291779
  H   -1.02553713988646      3.52872608676115      2.11506869271383
  H   -1.75784834018052      2.03076714199565      2.75352946082761
  C   -3.54995674562575      3.33129967569112      1.09910337212042
  H   -4.02440846054627      2.90687300752291      1.99592815850539
  H   -3.26458839703493      4.37148344505603      1.31308270660602
  H   -4.28994354409815      3.33140920530732      0.28545564528457
  C   -2.07991579153297      0.16015219219833      0.08925683907136
  N   -4.97685397179226     -0.62205548561491     -1.37948899124860
  H   -5.21290948258710      0.36011149581468     -1.21383558241406
  C   -5.28596571671724     -1.43899273679670     -0.18517199866355
  H   -6.19582072153834     -1.10630334012748      0.32876740336668
  H   -5.42663500380675     -2.47490620383678     -0.52018269337451
  C   -2.13054808027909     -2.30933809074347     -0.49194566192790
  H   -1.56482071104020     -2.65553797751385      0.38310152716352
  H   -2.84903931993043     -3.08186275828690     -0.79470293952850
  H   -1.43977092337618     -2.11165984723508     -1.31883210858957
  C   -5.52847294122156     -1.09312315479346     -2.65910622976176
  H   -5.18210822392596     -0.42909803600785     -3.46015418360641
  H   -5.15875173658805     -2.10792179030675     -2.85156236824092
  H   -6.62857588177722     -1.10637933368231     -2.64967401929011

35
D2.xyz
  Au  -0.00377560390506      0.00449883207669     -0.02290949025540
  Cl  2.32703490771867      0.00863528901440     -0.03565834391399
  N   -2.70111264233560     -1.16126979924026      0.09991892584876
  N   -2.75924581576536      1.11142243945964     -0.09922010201687
  H   -5.51037305006551      0.46112211461187     -2.07178608195807
  C   -4.13681417101837     -1.22703071361992      0.42808408238286
  H   -4.30126868193908     -2.20473520291329      0.89982173690578
  H   -4.35034865039140     -0.45559347732583      1.18513763336316
  C   -2.28161231826222      2.51888264264221     -0.09687677903415
  C   -1.43902124095968      2.80976218542833     -1.34863136203844
  H   -2.01889413177888      2.60159854207924     -2.25911921036468
  H   -1.13417617463135      3.86562950466570     -1.35853947029609
  H   -0.53219618775761      2.18673719335581     -1.36243472931098
  C   -1.49134961060387      2.82220990356971      1.18278601830842
  H   -0.57451648476558      2.21685898799933      1.23662521170242
  H   -1.20585406308633      3.88335755984034      1.19713520229277
  H   -2.10246410315523      2.60853383196172      2.07128078594854
  C   -3.55170535143135      3.38190602020915     -0.12311974428313
  H   -4.17598864254806      3.18191818555718      0.75944676346098
  H   -3.27672126599672      4.44465489688508     -0.12129669793399
  H   -4.14503970311536      3.18066056383750     -1.02676575219406
  C   -2.02027361350428      0.00152958953019     -0.01099204261515
  N   -5.32167664314343      0.35371278893137     -1.07459807379516
  H   -3.75520050797728      0.98933707542736     -0.41896195315105
  C   -5.09114204946090     -1.06661514828074     -0.76151744988134
  H   -6.04156732786857     -1.58268989642385     -0.52524723575201
  H   -4.65839519525561     -1.56020687924094     -1.64306431470230
  C   -6.41680119644808      0.94834808572060     -0.30036862892377
  H   -7.37023584147236      0.39994041757116     -0.41967574915901
  H   -6.15775917418972      0.95250924933375      0.76812036180813
  H   -6.56199403202337      1.98960655903676     -0.61507158052383
  C   -2.04983875946024     -2.46225929140825     -0.02338223731381
  H   -2.15571837368761     -3.02962819196122      0.91379099963424
  H   -2.51240314569611     -3.03756169679241     -0.83944784333125
  H   -0.98664134601843     -2.31699231753837     -0.24673007490751

35
E2.xyz
  Au  0.01190442022832      0.00108374243881      0.00078768373712
  Cl  2.34283643484872     -0.02703781345950     -0.01345195406470
  N   -2.57871286897876     -1.35656250594375     -0.15486726532669
  N   -2.79797617444255      0.92286906576546      0.19006558325998
  H   -5.89153348189901     -0.18077778454482      1.41377935965116
  C   -3.09640248651819     -2.01392429155374      1.05273524630627
  H   -2.97978105209231     -3.10458357426544      0.93321344297765
  H   -2.45262343671940     -1.71702875299488      1.89389566958907
  C   -2.50507290454261      2.38474432016926      0.29437846137030
  C   -1.70983152734660      2.84526764933354     -0.93361553051403
  H   -2.23967611842124      2.58263870474617     -1.85980389052364
  H   -1.58802465969266      3.93638616774203     -0.89383596172855
  H   -0.71397039793759      2.38191853053988     -0.95399698574503
  C   -1.73032639786105      2.66282282844645      1.58988752963558
  H   -0.76320569388001      2.14043767909411      1.57776423410166
  H   -1.54792920024022      3.74219195948088      1.68139761178364
  H   -2.30106740791480      2.32764304494977      2.46648440332882
  C   -3.87025571139275      3.08252976720826      0.32158063054527
  H   -4.46634284375383      2.75985276805271      1.18695873570309
  H   -3.72521068020305      4.16821845722644      0.39226866455094
  H   -4.43696760134428      2.86802229286391     -0.59585349476705
  C   -1.96616721248862     -0.06979234119682      0.02758670215661
  N   -4.88999108026878     -0.32255440876046      1.55476172275000
  H   -3.78721789897062      0.61779449321127      0.44184671144348
  C   -4.57706973043411     -1.74933517012721      1.37005662979950
  H   -4.84444243327740     -2.34582773003005      2.26505671025773
  H   -5.19372543065946     -2.12152353909988      0.54003313243308
  C   -3.41458163424315     -1.45229706361240     -1.35346585617434
  H   -2.84776851675087     -1.06564355098253     -2.21163390481363
  H   -3.63399355279047     -2.51393594413382     -1.53696823291093
  H   -4.37253921131407     -0.90156616290657     -1.29497366880386
  C   -4.51294978325132      0.17768458379751      2.88332682738486
  H   -4.94308928110851     -0.42748796319884      3.70217952962866
  H   -3.41891707843083      0.16506357937874      2.98828790667891
  H   -4.85078324690790      1.21606368336557      2.99468126529905

35
F2.xyz
  Au  0.01753470475767      0.00283859653469      0.01562653235755
  Cl  2.33392363930179      0.00242971517730      0.03179403333953
  N   -2.81954039482544     -1.14782193158528     -0.39951605976792
  N   -2.88237061217599      0.87971457992940      0.24529795625607
  H   -3.66643932573200     -0.12697261230921     -0.09714116268797
  C   -2.75061857403450     -2.33112480934506      0.50203854474938
  H   -3.54227599170552     -3.00804072234623      0.15472306084077
  H   -1.78138830162576     -2.83954095940894      0.36542096643592
  C   -2.72061864206307      2.28613391962449      0.67556084122549
  C   -2.03795445251749      3.07475536618521     -0.45299980379916
  H   -2.61860586253518      3.00029226202972     -1.38312766383462
  H   -1.96292586076798      4.13382390756177     -0.17013894384727
  H   -1.02642693669890      2.68637647480827     -0.63802726123952
  C   -1.88643178728258      2.34038905175523      1.96379675596621
  H   -0.87112514200449      1.95806889722466      1.78720203777966
  H   -1.81459824074691      3.37999281008184      2.31207968431204
  H   -2.35624062644941      1.73744908444361      2.75328958365924
  C   -4.13361238107503      2.82279961811860      0.93114644639497
  H   -4.63055345206529      2.24109265354503      1.72044562483378
  H   -4.08327447493327      3.87225107188578      1.25096035437795
  H   -4.74180117254273      2.76428313582312      0.01747051389216
  C   -1.95607068182779      0.00777776419162     -0.00762092671279
  N   -1.70681847431389     -1.67428729110300      2.65958782314257
  H   -1.16520664246314     -0.99690697673199      2.10889995132869
  C   -2.96036800761733     -1.98231834714024      1.97159748732074
  H   -3.41478260339474     -2.85242372880055      2.47174431766446
  H   -3.70393207101353     -1.15865897908278      2.04736043197620
  C   -2.65351850068675     -1.52221756813104     -1.81869355147304
  H   -1.65801334630911     -1.95780805358028     -1.99083539892118
  H   -3.42659796603910     -2.25702583891176     -2.07432561740535
  H   -2.77376624913264     -0.62795922674666     -2.44162659620681
  C   -1.92883815101827     -1.14017075295685      4.00169313347039
  H   -2.59540866003615     -0.25299258882340      4.02039494785941
  H   -2.38903452354082     -1.91506903997840      4.63416870405821
  H   -0.96621631688458     -0.85961261493866      4.44928941265419

35
G2.xyz
  Au  0.02356413889159      0.03681673251015     -0.16028371620678
  Cl  2.34287758998485      0.00861078764619     -0.30422226635215
  N   -2.69999312914281     -1.07207091921886     -0.22293690295045
  N   -2.68746559008959      1.16683698674352      0.22724694516906
  H   -3.69955646318813      1.08744800710337      0.32097561862111
  C   -2.05516192645966     -2.37904243022144     -0.40468759390621
  H   -2.55824262273804     -2.89957716671160     -1.23282035798582
  H   -1.00992968536617     -2.19369230992370     -0.68827716677929
  C   -2.17850597583976      2.54537339390477      0.48502665056763
  C   -1.40310168481380      3.07110605389112     -0.72992417374759
  H   -2.03124652717332      3.04120378426939     -1.63117021544205
  H   -1.09446364143172      4.10956831722098     -0.54708729397593
  H   -0.50095649949565      2.46870917660529     -0.91073073739114
  C   -1.30792518998114      2.56280516955370      1.74961398806373
  H   -0.41011298642994      1.94169523568072      1.61596535387865
  H   -0.98892397315394      3.59200464754701      1.96484238986297
  H   -1.87278201745889      2.18009220498963      2.61134291633881
  C   -3.43090240824437      3.40281445384265      0.70796671265755
  H   -4.01134412829836      3.03241340264800      1.56632515199036
  H   -3.13716517455388      4.43964728574695      0.91446474879485
  H   -4.07461279348208      3.39770751615294     -0.18417327573572
  C   -1.98790465896802      0.05699743161774     -0.03972724578755
  N   -1.36978118672632     -2.62458948411740      1.95487047410977
  H   -1.73499826265166     -1.68258828131843      2.11532949879946
  C   -2.10841344910590     -3.23895064028291      0.85537062754411
  H   -1.64463219745421     -4.21042232700232      0.61866495910341
  H   -3.16725834386984     -3.45274770607173      1.12154692388878
  C   -1.47464403617518     -3.39347131685686      3.19584378616359
  H   -2.52184615690850     -3.59632301229449      3.50237322032052
  H   -0.96939237613750     -4.36306944129848      3.07120501244494
  H   -0.97387209187904     -2.84972613709273      4.00796695849567
  C   -4.16284718279958     -1.07676923573325     -0.14287060139452
  H   -4.59203714426255     -0.36900544067613     -0.86847585998195
  H   -4.52630880765125     -2.07984691511749     -0.38403967849511
  H   -4.51357140994559     -0.81369677873631      0.86803322331726

52
H2.xyz
  Au  -2.16531775920218     -0.76170636331449     -3.49493433939068
  Au  0.13194540572731     -0.14652440576256     -0.00177813649406
  Cl  -4.36152461986440     -1.47541354851692     -3.61011833862743
  Cl  2.44539397438283     -0.24106369396123      0.21377707614226
  N   -0.24074061080768      1.84859532592436     -2.94120221291129
  C   -1.42969924131053      2.54078265356951     -2.43233762326016
  H   -2.29700356315202      2.21722220080076     -3.03303321989246
  H   -1.31627336212733      3.62879846778268     -2.58719280566517
  C   -1.68763543464363      2.30182408721660     -0.94288875137849
  H   -0.73447553320509      2.24947632377756     -0.39609668998107
  H   -2.24990242292399      3.15760330676259     -0.54466896450183
  C   -2.33125089948770     -2.46639505662610      0.42401678748440
  N   -2.45458525457130      1.09419586324478     -0.63708675940007
  C   0.26472720796594      2.41511740287159     -4.19107388222747
  H   0.55012042265268      3.47384490065540     -4.07447051297918
  H   -0.51886685972934      2.34179690983754     -4.95890846586063
  H   1.13907175666698      1.83941396390517     -4.51781239988952
  N   -2.68141631868940     -1.08438551200970     -0.00894303420768
  H   -3.66738773925861     -0.97458627900634     -0.24350709758651
  C   -3.66462129484895     -3.22257080685761      0.46873914927406
  H   -4.35697400204033     -2.75403784375095      1.18371747618630
  H   -3.49268568411466     -4.25987965764359      0.78241197019158
  H   -4.13514785784016     -3.23479845265494     -0.52575973977423
  C   -3.90387153897106      1.17809843055985     -0.84389819892706
  H   -4.44083036404495      1.01098310337465      0.10296010028139
  H   -4.24017647653157      0.44115129754654     -1.59082937807737
  H   -4.15068772225309      2.17676390004382     -1.21464012344979
  C   3.21758789257279     -1.15966097101537     -3.61906005960212
  H   3.35979448558832     -0.87760225668248     -2.56670516998872
  H   3.45545037547876     -0.29437748391895     -4.25308229885506
  H   3.91198474114376     -1.97524140408418     -3.86283166399732
  C   -1.69381220876803     -2.43802212982535      1.81858985561830
  H   -0.74537669983601     -1.88094242307581      1.80234647871573
  H   -1.48650102073786     -3.46426170292294      2.15160648652267
  H   -2.36852487964439     -1.96008504026749      2.54261576536454
  C   1.42936976374295     -2.81001124962333     -2.95041180456651
  H   2.10273006652203     -3.64774557719877     -3.17843280092452
  H   0.39197103456970     -3.13010095063277     -3.11418033341698
  H   1.55406710023461     -2.53709849603186     -1.89419096933406
  C   -0.28679196769246     -0.25459500706696     -3.40059338768469
  N   0.87917223591317     -0.50468135113452     -3.51043611983969
  H   0.49529766092050      1.80548246198852     -2.22992668548534
  C   -1.86814823123180     -0.04522653983926     -0.22407428292700
  C   -1.39643047726402     -3.12619985688103     -0.59625153486188
  H   -1.85165575345466     -3.12230015081713     -1.59672664871140
  H   -1.19159949086910     -4.16396190742137     -0.29918460916835
  H   -0.44181039700284     -2.58513142432326     -0.65337953839894
  C   1.77511783618179     -1.61922977551907     -3.85349742585962
  C   1.53511221068174     -1.95862545007401     -5.33183153765821
  H   1.72772851310226     -1.08287118215358     -5.96641956665565
  H   0.49876904937426     -2.28800881719050     -5.48746828459021
  H   2.21543578269708     -2.76675013705730     -5.63407003577218

52
I2.xyz
  Au  -2.55067014244719     -2.45792797593621     -2.67810641856595
  Au  0.00656507104804     -0.05066064825119      0.06942607301696
  Cl  -4.47428733165171     -3.24015715732807     -1.59712719462390
  Cl  2.31493627597806     -0.06441959467726      0.27248125797980
  N   -0.46314729180728     -0.39675259835881     -3.13571570158398
  C   -1.52449567468576      0.65885938288817     -3.35407969325077
  H   -2.43294816328986      0.14611638098614     -3.69515674248662
  H   -1.17024989897676      1.31700883986793     -4.15575923981864
  C   -1.80510786841411      1.45605013987053     -2.08098705185413
  H   -0.86742472264293      1.78136698240575     -1.60795721885456
  H   -2.37022670986850      2.35625572307352     -2.35449166485566
  C   -2.41344039687235     -1.77157754994646      1.67772852175667
  N   -2.58902706416990      0.70410153211467     -1.09966738126688
  C   0.87968058293614      0.05422505350426     -3.60287306347426
  H   1.10082236284622      1.00378454609934     -3.10189367258439
  H   0.85582032857372      0.17904129748760     -4.68803886328712
  H   1.61861147149465     -0.70179156677902     -3.32501956426763
  N   -2.79537695786801     -0.82801573728333      0.58557294168631
  H   -3.77048936201736     -0.92217332879608      0.29928759532600
  C   -3.73969783984439     -2.34309995805235      2.19530989975207
  H   -4.38278546506444     -1.54168155374277      2.58748885041989
  H   -3.54265970670979     -3.05669366477458      3.00513953029953
  H   -4.27463415106485     -2.86878662667573      1.39058862434587
  C   -4.04064382820953      0.66636672520271     -1.30796944206587
  H   -4.56294710129497      0.94265207017741     -0.38012955374963
  H   -4.37121239934773     -0.33502912162935     -1.62865172822602
  H   -4.30468169618819      1.38808563900988     -2.08604660299244
  C   0.71873292053064     -3.68950491490377     -6.26193989451613
  H   1.71392887977946     -3.62327954826925     -5.79952737098093
  H   0.62921923846916     -2.88522871265583     -7.00643050148603
  H   0.63599118828944     -4.65556989312364     -6.77992205706282
  C   -1.70011426092974     -1.02114409149776      2.80849631094031
  H   -0.74223636377163     -0.59867093992554      2.47014492405155
  H   -1.49318428757190     -1.71758569337735      3.63221759476944
  H   -2.32852535543599     -0.20241727706021      3.18572559038042
  C   -0.21745561802943     -4.67156814102002     -4.14812661141317
  H   -0.27372780007770     -5.65438787658665     -4.63681687791057
  H   -1.01018309251502     -4.61092953366990     -3.38802870538550
  H   0.75535421510841     -4.58672603798745     -3.64283443719606
  C   -0.92232538544703     -1.79349462084640     -3.64423363007766
  N   -0.17346757618027     -2.23227330774988     -4.55603212608779
  H   -0.38137671825372     -0.52342270152092     -2.09459188172937
  C   -1.99843084396589     -0.05548098466052     -0.15179967815674
  C   -1.54271083435228     -2.90635926322350      1.11992776406384
  H   -2.06690347576496     -3.42694841617768      0.30703771077701
  H   -1.31762827511778     -3.62579696359634      1.91938172937160
  H   -0.59162047508974     -2.51792818929140      0.72644706255631
  C   -0.37766063700326     -3.55708204401121     -5.19505438407363
  C   -1.75922313155258     -3.62935885596565     -5.86416614797712
  H   -1.89073754727580     -2.79406969372494     -6.56720283904510
  H   -2.56140285109824     -3.58175658113752     -5.11324732218608
  H   -1.85525682318528     -4.57248840547325     -6.42033125740035

52
J2.xyz
  Au  -2.97779270487243     -1.15853538231482     -3.14741833098196
  Au  0.02256078275964     -0.01459073368775      0.01244658141907
  Cl  -4.72053527313587     -2.60058796325033     -2.62752126688726
  Cl  2.34520037819765     -0.00218859248225      0.12987580121832
  N   -1.65905131281369      1.57327443237310     -3.72759162982935
  C   -2.38017035418026      2.37892705017869     -2.71255806536689
  H   -3.46221409616222      2.20776667568141     -2.82878465183427
  H   -2.18783843779463      3.42666099092642     -2.98015614626675
  C   -1.95046905843127      2.16051411285099     -1.26423563971570
  H   -0.86971831486233      1.96970243211788     -1.19749784665343
  H   -2.16383015088220      3.08776174421166     -0.70995410030003
  C   -2.33654201169000     -2.21276261821418      1.14822854366711
  N   -2.64457420594515      1.05777645723672     -0.59561874612358
  C   -2.21394153884097      1.83736276132212     -5.07888703013857
  H   -2.15940858358100      2.91609090411609     -5.26861596613780
  H   -3.25966669227880      1.50190795115657     -5.13774919232120
  H   -1.61326853747229      1.30014368345634     -5.82168074009114
  N   -2.75074659329415     -0.96840731484215      0.43924791941161
  H   -3.75582624584985     -0.91793283301796      0.27661695038021
  C   -3.64549707404230     -2.94872161543806      1.46144128595382
  H   -4.29918010455578     -2.33382759593756      2.09774851722281
  H   -3.42661188944444     -3.88342990447512      1.99273248409224
  H   -4.18236506798596     -3.19487691798574      0.53315970632624
  C   -4.10235959864860      1.16849771231756     -0.51001916542969
  H   -4.43559963414487      0.98291420116242      0.52162914801635
  H   -4.60194522895478      0.45767997741579     -1.18890885130437
  H   -4.40077636889713      2.18393882789602     -0.78759183235102
  C   2.06890369390546     -0.73738446627700     -3.78621929275820
  H   2.27011457017340     -0.34581959781479     -2.77901945182668
  H   2.28524165689198      0.04880217580330     -4.52342864505212
  H   2.74218016967171     -1.58548251240657     -3.97014310395296
  C   -1.60778846001539     -1.85841871594410      2.45069637929088
  H   -0.68219677420547     -1.30219161172033      2.24078686467960
  H   -1.34385061668436     -2.77930103053889      2.98870601389255
  H   -2.24819627828799     -1.24185697949813      3.09688361307542
  C   0.31238316233095     -2.27478803319132     -2.85605469799037
  H   0.97082066971401     -3.13809154556874     -3.02417271903263
  H   -0.73227343649993     -2.61206462618325     -2.91246281560143
  H   0.49609680999968     -1.88401081955914     -1.84575016961149
  C   -1.50299367579651      0.09237654737917     -3.52192492870813
  N   -0.22242267391418      0.00752949664727     -3.70111203806497
  H   -0.34113186600545      1.33434202357947     -3.79691149356486
  C   -1.98842050902254      0.00869987310378     -0.06003660742952
  C   -1.45999258126159     -3.08785296112829      0.24551144436167
  H   -1.96612771029924     -3.28747703585919     -0.70879343801206
  H   -1.25572442676689     -4.04375755075808      0.74721476896292
  H   -0.49961302170215     -2.59727242646455      0.03656918677656
  C   0.61097009646357     -1.19744143364824     -3.90182614839350
  C   0.31433916354744     -1.71982247610465     -5.31811229931622
  H   0.49610376684709     -0.93692423822523     -6.06789385796816
  H   -0.73349845127443     -2.04334901409976     -5.39235330102816
  H   0.96689396999473     -2.57549286229669     -5.54042391270278

55
K2.xyz
  Au  -2.32870987982329     -0.55037859780192     -3.64064256981326
  Au  0.08416190221444     -0.13680233139729     -0.07144361938643
  Cl  -4.40665244900801     -1.59981795411117     -3.60696095938653
  Cl  2.40950606952997     -0.21179301496051      0.04409188587043
  N   -0.45274372946165      1.82154182344442     -3.42912504089134
  C   -1.56840850389972      2.50003210164373     -2.71671471358660
  H   -2.51814691827474      2.20744509513235     -3.19307994240718
  H   -1.41697694130053      3.57192433502119     -2.89544881564346
  C   -1.61436261211201      2.27180195112239     -1.20592188468042
  H   -0.60119925524874      2.12282660444737     -0.80645046891927
  H   -2.02409775058171      3.18046990293919     -0.74113437346280
  C   -2.51657423072487     -2.19754896933895      0.84753734828098
  N   -2.44227200236783      1.14535035405657     -0.77657597815380
  C   -0.35065377907795      2.37687779359081     -4.81609416977978
  H   -0.21441740952805      3.46161822071120     -4.74214019147629
  H   -1.26872559429525      2.14885889579040     -5.37571422289961
  H   0.51094480438526      1.92483159565074     -5.31662057130294
  N   -2.78106327252452     -0.91765913915549      0.13000569462154
  H   -3.76974183377585     -0.76133938847145     -0.06426139923171
  C   -3.89226320508717     -2.85510366043579      1.01287457105630
  H   -4.56742902574086     -2.21136518205168      1.59605916510561
  H   -3.78540530920080     -3.81072139525986      1.54123872051866
  H   -4.34863742119621     -3.05115663559051      0.03122422806034
  C   -3.89050481369204      1.31330054385897     -0.92572937192902
  H   -4.39064965935475      1.24332134191083      0.05286042479452
  H   -4.30781719409561      0.55619917028708     -1.60882281383164
  H   -4.09232430763207      2.30242114191060     -1.34665712435995
  C   2.52010029635044     -1.66288332293297     -3.81043476132144
  H   2.84948635597812     -1.41120899208341     -2.79182879589514
  H   2.99670362417443     -0.96775971982089     -4.51641152124875
  H   2.85718263099542     -2.68177735167269     -4.04298864942243
  C   -1.90039696470486     -1.90913509028316      2.22294367583735
  H   -0.92399023028976     -1.41393555924414      2.11737562683966
  H   -1.75297557030531     -2.85196277296489      2.76757218292094
  H   -2.56100933599462     -1.25929535307942      2.81381477528240
  C   0.35537948370230     -2.54367685012173     -2.90712992458753
  H   0.68663488846420     -3.56981217009341     -3.11714781526010
  H   -0.74199637705083     -2.51008698263923     -2.96443034345990
  H   0.65580157390789     -2.27557711510642     -1.88555546318750
  C   -0.54593404209632      0.32797569121901     -3.56107503446736
  N   0.64045532599809     -0.17061389473932     -3.60920935348438
  H   0.67380056820168      1.99181284695943     -2.90964471538205
  C   -1.91474756359059      0.02923315469118     -0.23699700792582
  C   -1.60709415867547     -3.10844467701870      0.01742851825286
  H   -2.02841902262901     -3.26734294815765     -0.98427493158744
  H   -1.50371358150401     -4.08037952633618      0.51900830851985
  H   -0.60644565242905     -2.66788500204163     -0.08977763703974
  C   0.99154376425175     -1.58259847915824     -3.91495248963375
  C   0.53427263219599     -1.90403927008296     -5.34524622203215
  H   0.97310125317548     -1.19481404781602     -6.06121274342657
  H   -0.56108144348959     -1.84759670221568     -5.42200451277999
  H   0.85444242752072     -2.91974130098631     -5.61502418535659
  O   1.92652123311972      1.73936611220868     -2.71045126315575
  H   2.07622723633781      1.50142366513819     -1.77009704329794
  H   1.52148928726006      0.67582527143537     -3.20341286386686

52
L2.xyz
  Au  -1.66233948231793     -0.49185690093746     -3.61813813396449
  Au  -0.01647594806201     -0.01158905780911      0.07325203696356
  Cl  -3.61414841602062     -1.72566350889720     -3.89820274561678
  Cl  2.29151626449491     -0.04544462157873      0.36124077143244
  N   -0.08087600514280      1.83505059165740     -2.78284915094154
  C   -1.36319442889799      2.48548041467499     -2.51654013510755
  H   -2.11552757920316      2.05647946430177     -3.19262250057594
  H   -1.25230637133602      3.54978647608721     -2.76588082537119
  C   -1.82947828378185      2.36242720596609     -1.05467279949100
  H   -0.96532125152808      2.39976994824382     -0.37707432301333
  H   -2.48297232724367      3.21309369948908     -0.81722909479070
  C   -2.43951696041776     -2.38699378820462      0.39581907074063
  N   -2.58125913184850      1.13925203793322     -0.77738581737815
  C   1.11857097612052      2.58062106497903     -2.38894830753130
  H   0.81718414119134      3.55798253871775     -2.00193161562610
  H   1.77923633090403      2.73769947402220     -3.25566714157074
  H   1.67211881644241      2.04918099157010     -1.59732044202890
  N   -2.78813611767688     -1.03606319959131     -0.12725203114768
  H   -3.74557540811456     -0.97446904020946     -0.47114772518014
  C   -3.75521599466834     -3.17525618904641      0.37920073115987
  H   -4.50783952492098     -2.69538306296661      1.02209834301458
  H   -3.58169829335105     -4.19328247998256      0.75002893558375
  H   -4.15357330929843     -3.24378311630608     -0.64425811336019
  C   -3.98934695922933      1.13624287123182     -1.18714184991614
  H   -4.64323555072731      0.92243474369723     -0.32764952456995
  H   -4.16599360545732      0.38860628772976     -1.97799245023745
  H   -4.24604013890697      2.12363407524122     -1.58093776177467
  C   3.18633421232537     -1.22142178377967     -3.92363833150612
  H   3.55144530372420     -1.06764739019153     -2.89696283282075
  H   3.57935245962256     -0.41852009413708     -4.56461376342814
  H   3.57801123095759     -2.17928402961514     -4.28834274467886
  C   -1.91101409192994     -2.28198628276439      1.83146851408455
  H   -0.97700821810306     -1.70194031773227      1.86337426289561
  H   -1.70702975602046     -3.28810279156001      2.22284736655167
  H   -2.65048751482763     -1.79274798479565      2.48086293075484
  C   1.13754472247329     -2.36362302157442     -3.04071066964680
  H   1.50301515367189     -3.33425001827374     -3.40332688879013
  H   0.03877014594712     -2.38526972133864     -3.03592543176611
  H   1.48630462014051     -2.21277445738660     -2.00992435929397
  C   0.00437693034897      0.58018847288421     -3.26863675704912
  N   1.23741890485921      0.08863736757709     -3.42362221769680
  H   2.02051518008276      0.64818381367219     -3.08768267200986
  C   -1.99639233435910      0.02917521260861     -0.28359302744544
  C   -1.41798028114197     -3.06828535503934     -0.52252983162377
  H   -1.79568673961581     -3.10733284751103     -1.55338319522625
  H   -1.22606679115525     -4.09182136324872     -0.17199412183972
  H   -0.46707401330053     -2.51685944351053     -0.52363309246705
  C   1.65273818039222     -1.24232522953653     -3.95030861310571
  C   1.15480927974565     -1.42414608048230     -5.38940726986933
  H   1.52927182242614     -0.61613072299128     -6.03346370156536
  H   0.05545989908407     -1.42290969012512     -5.42813519747944
  H   1.51228762265055     -2.38540160716123     -5.78359081567879

70
M2.xyz
  Au  2.78471480035201      0.39857149856511      3.10902483156179
  N   4.56549648146707     -1.40197882949298      3.23734594844043
  H   5.24297814816599     -0.71188346056002      2.89031834827218
  C   4.60122853800020     -2.60877371527827      2.41203572241445
  H   3.85216823170209     -3.32197893163917      2.78937971593079
  H   5.58531211441842     -3.11206140819373      2.49854414264935
  N   5.05624183341278     -1.22451714727156      0.37904980440526
  N   5.28604805807273      0.78256375096975     -0.67791106830209
  H   6.28908992614062      0.60861580398819     -0.62769787624013
  C   4.27081551679403     -2.32038092712650      0.95211827778611
  H   4.43859664375249     -3.23250164012847      0.35706301730680
  H   3.21562398181351     -2.03624198154837      0.84770750367957
  C   4.95473454961886      2.07702189282611     -1.34246068508955
  C   3.95762293395970      1.85943185670784     -2.48733024173946
  H   4.34816801037573      1.13175540936745     -3.21282762828257
  H   3.78149506623849      2.81401905194464     -3.00196209008729
  H   2.99392738692957      1.49051512189736     -2.10609281883185
  C   4.41251666821119      3.08092453684025     -0.32034645812074
  H   3.44868350125491      2.75610715186741      0.09771407793569
  H   4.25990728343155      4.05388126869974     -0.80921794179378
  H   5.12166475927874      3.20587159079225      0.50889079624278
  C   6.28587720537098      2.58232847118655     -1.91493675039099
  H   7.02277032721199      2.73843611844889     -1.11243589890028
  H   6.12681592383405      3.54128356378486     -2.42411040840097
  H   6.69959775010731      1.86849779577138     -2.64288340622752
  C   4.47089975015129     -0.11371384236669     -0.11465335534313
  N   1.14456632397254      3.24158622667761      0.73316088237837
  H   0.62333023313909      2.35904410656059      0.72645610637965
  C   0.85227828585456      3.99387422293823      1.93965791666422
  H   1.52403617786877      4.86723220559160      1.99423780102786
  H   -0.18371405796425      4.40233424254640      1.95064238276452
  N   0.27022002173350      1.94040396101364      3.24438842802279
  N   -0.09114134645062     -0.28848123640635      3.53278446876864
  H   -1.07688332631833     -0.03974525283425      3.60244364029575
  C   1.10551356329192      3.14782237138176      3.18161781884528
  H   0.91519966075162      3.74962817996842      4.08523628207427
  H   2.15070702550199      2.81069146127167      3.19687058763650
  C   0.15639334216467     -1.73772492651185      3.77117929622295
  C   1.02468065268656     -1.91813167487917      5.02281478726769
  H   0.53238845052418     -1.48040757967495      5.90285916546718
  H   1.19744608343519     -2.98735991110040      5.20785039496196
  H   1.99532374825946     -1.42310262059595      4.88062432921038
  C   0.81459064446714     -2.38786969388300      2.55155267467500
  H   1.79596801165560     -1.93139970912051      2.37066039512626
  H   0.94891670022631     -3.46357726129439      2.73013375493027
  H   0.20119271210683     -2.24145903546744      1.65295165633574
  C   -1.22886872529330     -2.35467595504175      4.00090551992129
  H   -1.86677783270325     -2.21970649898256      3.11479793402845
  H   -1.12814488915355     -3.43064188837365      4.19228829090575
  H   -1.72496966538599     -1.89533990348101      4.86918145862580
  C   0.79151517653533      0.69711004263844      3.32423129650808
  Au  2.46421330028411      0.09950270224277     -0.03254321527989
  Cl  0.12229195186033      0.20114724082412     -0.17478088202190
  Cl  5.08456987220920      1.61191251632232      3.10663722190517
  C   6.50233709283228     -1.43296597955263      0.28753641107814
  H   7.04928438348052     -0.66766015536918      0.86090486738942
  H   6.74637309316196     -2.41333395180932      0.70653704542803
  H   6.83760609182427     -1.41033889248312     -0.76134515602866
  C   4.87843291527214     -1.68947556748830      4.64220360231303
  H   4.94431415166566     -0.74459185231943      5.19508547366677
  H   4.07856289387032     -2.30105718660284      5.08118508966523
  H   5.83304498674801     -2.23744130487321      4.75153555075265
  C   -1.17137594188331      2.16697371233134      3.36682238083854
  H   -1.72028764128796      1.64565821181772      2.56702175335311
  H   -1.54707650339371      1.82710702189598      4.34583148023001
  H   -1.37346037254406      3.23788238402534      3.27564786776115
  C   0.87349113693874      3.97461252693146     -0.49543435042442
  H   1.02593482234141      3.30860907927747     -1.35548729062644
  H   -0.15759020345144      4.38356078834644     -0.55023379400954
  H   1.57364542109841      4.81927976848978     -0.59091929791031

70
N2.xyz
  Au  2.55030995655674     -0.34613247645245      3.06259457012155
  N   4.53449938418071     -1.09147390515471      3.10051905930670
  H   5.15829190299908     -0.33420239927673      2.72091938237061
  C   4.77234289606383     -2.33911957243783      2.33341253255356
  H   4.18659862077330     -3.14903024583325      2.79091284171534
  H   5.83926218099300     -2.60381605909722      2.42969482375279
  N   5.04355902651994     -1.11531593068704      0.18894387727457
  N   5.13622523257966      1.00418614339058     -0.62656982095283
  H   6.13644175407986      0.93771741161587     -0.43372701942380
  C   4.37996343090385     -2.22626441073545      0.86500152334420
  H   4.64694895436471     -3.16708927763590      0.35973609877689
  H   3.29625451850958     -2.07581746059828      0.76378540413220
  C   4.73863220542154      2.38195823921324     -1.03180028766437
  C   3.68302752937630      2.34759094020712     -2.14119710062805
  H   4.04732241033433      1.77682094504888     -3.00713309899920
  H   3.46274807454407      3.37520289909400     -2.46136411183045
  H   2.74624555000824      1.89027462774335     -1.79032973074910
  C   4.24380437995891      3.16162158821803      0.19375765037932
  H   3.28812957800863      2.75348722094195      0.55382586880399
  H   4.08224387891466      4.21478248082172     -0.07859870497152
  H   4.98931770514012      3.10621678441414      0.99922202909198
  C   6.02563237168050      3.01930940042162     -1.57492824508367
  H   6.80569017914689      3.04338649866310     -0.79853707510955
  H   5.82385626620168      4.05147052417232     -1.88857470385205
  H   6.40546683378576      2.45809839768121     -2.44105987072170
  C   4.37838790745853      0.00427305405294     -0.16641675800579
  N   0.96756554664239      2.95918117875720      0.82512676727282
  H   0.33170882477592      2.15892902399403      0.87055212161483
  C   1.06217708027979      3.63576860550221      2.10309555654216
  H   1.90085306766885      4.35234593488896      2.07167610650547
  H   0.15593656158579      4.23667086338305      2.34093855722888
  N   0.33554502671740      1.59424976957099      3.34319692278930
  N   -0.36180533351026     -0.57875296900509      3.43527204132541
  H   -1.30233823302701     -0.20481419453585      3.55394111277218
  C   1.35559442009162      2.64651458642548      3.22523152472737
  H   1.42418496412759      3.18415275407910      4.18452294093107
  H   2.31471423670534      2.14281317235553      3.03871818081800
  C   -0.30472682328246     -2.06510347882187      3.55158159838010
  C   0.45349218652069     -2.46009405494778      4.82728053615072
  H   -0.02226640674340     -2.01887322940583      5.71443802620310
  H   0.45716406437657     -3.55375704131537      4.93487140328812
  H   1.49650199666583     -2.11183132528661      4.78005708091852
  C   0.33856118143588     -2.70039791112882      2.31378139990774
  H   1.40432738140474     -2.43626599519405      2.24403334199834
  H   0.25951100531490     -3.79402684288686      2.38358423453499
  H   -0.15602587705700     -2.35474929402805      1.39719689922413
  C   -1.76808040015155     -2.51427594995883      3.65284333677243
  H   -2.32470558392195     -2.23757049570061      2.74536781579500
  H   -1.81468805313320     -3.60462534362545      3.76681039759554
  H   -2.25971447884114     -2.05620649375344      4.52443048910257
  C   0.64631553943136      0.28785248219949      3.28472160083845
  Au  2.36137238019752      0.05584751915333     -0.08925876624286
  Cl  0.01730111425664     -0.01878358685219     -0.26175203273236
  Cl  6.55440921201701      1.25256887890555      2.58962830163569
  C   6.49311888917282     -1.23989310569590      0.00852246275499
  H   7.03276433164535     -0.57097661973548      0.70005290970340
  H   6.78392479008842     -2.27501314613723      0.21387575709406
  H   6.76489781298692     -0.99803052943594     -1.02978395976717
  C   4.96874167347254     -1.27750505212531      4.51126454714838
  H   4.88277917541281     -0.32236690877200      5.03958816257800
  H   4.33131891496535     -2.02523372465552      4.99841396578279
  H   6.01704956760218     -1.61368354371221      4.54014320110064
  C   -1.03239915275247      2.03674897749370      3.62032214967923
  H   -1.71280964070797      1.76360432793130      2.79872453967965
  H   -1.40150433973575      1.59573294605467      4.55926953743890
  H   -1.04001739988872      3.12507756534671      3.72520126992368
  C   0.60779131507929      3.83172320762972     -0.28161064861337
  H   0.47017110887797      3.22738308656453     -1.18809506669838
  H   -0.32029207065014      4.41508167386936     -0.10430448719093
  H   1.42209019537880      4.54878336482010     -0.47093997014339

70
O2.xyz
  Au  0.34444581625569     -3.13125137338678     -0.73212891973526
  N   -1.13509338081280     -3.94682313610286      0.53787185940796
  H   -2.04036369778063     -3.45711046132892      0.33046752937803
  C   -0.83135816413618     -3.80282103319267      1.98189241045001
  H   0.07511244378401     -4.38128034759775      2.20831582232031
  H   -1.66104306712149     -4.24553279472639      2.55877428904581
  N   -1.75319975526626     -1.49891179069308      2.14287847693543
  N   -2.88047956353505      0.16325142807715      1.07472283687603
  H   -3.68965616147262     -0.15387473933543      1.60639325296732
  C   -0.59780837845934     -2.35504353029252      2.39583660130243
  H   -0.36278938224619     -2.33318064281458      3.47098062434356
  H   0.25342391874517     -1.92826970264212      1.84807377460548
  C   -3.20605412615837      1.25595736632149      0.12235801923240
  C   -2.29692791288788      2.46397431867964      0.37821424804662
  H   -2.41727464303554      2.82296602384013      1.41131371084034
  H   -2.55184930698243      3.28021740471415     -0.31415628992302
  H   -1.24066320741788      2.19323594408864      0.22608351282191
  C   -3.09054623419817      0.76016132127409     -1.32479388827185
  H   -2.05996633850378      0.44367271666242     -1.53431288106822
  H   -3.36515391952655      1.56706639874164     -2.02082771161370
  H   -3.75536702437448     -0.09998668524018     -1.48772861428822
  C   -4.66291960158834      1.63255707778852      0.41984246352492
  H   -5.32698067759297      0.76874523202830      0.25816932997066
  H   -4.98372018691735      2.44326216405852     -0.24966705478761
  H   -4.77603556246514      1.97736515909264      1.45975639049339
  C   -1.74291855184858     -0.53175883745531      1.19903529854596
  N   0.59977466313099      0.71333803737157     -2.13215132712516
  H   1.57368797227932      0.43613272371492     -1.98421942287581
  C   0.09363930746285      0.14744496802178     -3.38402547351430
  H   -0.96364725371339      0.43134890798266     -3.49923163442905
  H   0.63510291708260      0.57233681826579     -4.25076732475875
  N   1.52983130590341     -1.86484491242550     -3.11227699345899
  N   3.09197036701157     -2.87267436090485     -1.77845755521616
  H   3.79268260731246     -2.53216257353599     -2.43502030074676
  C   0.17684218263767     -1.37429753322167     -3.39234408170524
  H   -0.14557185110650     -1.75331617478779     -4.37448743004180
  H   -0.48624003598878     -1.79029913562363     -2.62092371819400
  C   3.66286251058588     -3.73590130178421     -0.69868070376098
  C   3.10683912296127     -5.16174305952815     -0.82236508820693
  H   3.32330189733862     -5.57900726004865     -1.81575366877417
  H   3.56560384976254     -5.80540394811634     -0.05975716961768
  H   2.01678151603267     -5.16371675745311     -0.67040556012141
  C   3.37471289303876     -3.15402773013978      0.69071664353313
  H   2.29820990121456     -3.17441383000908      0.91424548023143
  H   3.89396928784454     -3.75399772920637      1.44966038225616
  H   3.71200019002554     -2.11245576084205      0.75710805711120
  C   5.17597075196943     -3.74327404051351     -0.94885543906040
  H   5.59038620894178     -2.72825176389836     -0.87043038391666
  H   5.67039561727361     -4.37608229856673     -0.20222266887212
  H   5.40502875010613     -4.14501637823110     -1.94687230044572
  C   1.81032802258623     -2.55397721218193     -1.99328758647577
  Au  -0.09068517690433     -0.12192400621282      0.10028936258342
  Cl  2.42564866157106      0.45823773347718      0.33039844238968
  Cl  -4.00470118190287     -3.04329210997220     -0.32270053467392
  C   0.53281088189395      2.18081969704464     -2.13520011115037
  H   -0.51888710110615      2.49738890135267     -2.15275332833176
  H   1.00485865611870      2.56003226166948     -1.22158594523889
  H   1.04301603851712      2.61510563674962     -3.01364943694574
  C   2.56359644671601     -1.53110476158520     -4.09379923342478
  H   3.27946533228004     -0.79711288339734     -3.69327616523402
  H   3.10833479966894     -2.43539947198208     -4.40033347981258
  H   2.08529218666540     -1.10141198791738     -4.97789134927159
  C   -2.94187189023183     -1.76111031380134      2.95949745359131
  H   -3.76744077888545     -2.13372758056299      2.32930990557534
  H   -2.69991066291631     -2.52450624654895      3.70500520678063
  H   -3.25484584344700     -0.84774797302594      3.49078765920661
  C   -1.37534457778255     -5.37452418422145      0.20462480653800
  H   -1.67982394368067     -5.45108867116006     -0.84421711064954
  H   -0.45539800549915     -5.95042719829511      0.36158322726853
  H   -2.17535097822549     -5.78123318150694      0.84231171856507

70
P2.xyz
  Au  2.51695521977624     -0.27658585832190      3.06301677624207
  N   4.45270406607554     -1.13341132418196      2.88686503448021
  H   5.15173653300767     -0.42633165254531      2.54831426710065
  C   4.48111410071861     -2.29434208069335      1.95908700491650
  H   3.82549262613433     -3.07801136876902      2.36396794821759
  H   5.50823233660191     -2.69588777214650      1.93369734545225
  N   4.85969666274376     -0.93439100090326     -0.08059836649771
  N   5.42358472764068      1.22281388383289     -0.54051205692953
  H   6.38997950331300      0.91488252931368     -0.42492354011110
  C   4.01227509975232     -1.94218337775877      0.55107916219426
  H   4.02667401407598     -2.85535324215649     -0.06180762226595
  H   2.98429155809461     -1.55414467742816      0.57448474915837
  C   5.31003859999251      2.69782308037843     -0.72286429030405
  C   4.34485404903269      3.02037604097133     -1.86926218647626
  H   4.66959118040969      2.53373249471101     -2.79951101051072
  H   4.31304273611558      4.10694409238276     -2.02858754319452
  H   3.32707240259031      2.67604138104174     -1.63201632747080
  C   4.86659055286092      3.37378499549916      0.58397784426230
  H   3.84388368392227      3.06732365548119      0.85179680284239
  H   4.87922525406988      4.46560441466185      0.46090358941248
  H   5.53868296269771      3.09030490897304      1.40539784164332
  C   6.72487516512535      3.16449004759913     -1.09033731477780
  H   7.43417005464702      2.92166077572354     -0.28507249777784
  H   6.73042641346511      4.25177514878752     -1.23848001987988
  H   7.06496758413834      2.68428634456899     -2.01932101948073
  C   4.47579252718128      0.35122863497880     -0.18191734974141
  N   0.64379320354278      1.81458356661014      0.33139385080089
  H   -0.05531969359713      1.10774902763667      0.67015501174688
  C   0.61592506184557      2.97559522675508      1.25904249693310
  H   1.27212574414511      3.75885821533118      0.85432607718147
  H   -0.41091573971831      3.37786014679813      1.28429001069064
  N   0.23636028497546      1.61487528412480      3.29788128809028
  N   -0.32862468941302     -0.54262219067922      3.75460666027690
  H   -1.29462930440959     -0.23572290346025      3.63234024205311
  C   1.08414079755477      2.62295682666364      2.66719510914431
  H   1.06935920311031      3.53588231621364      3.28043220496634
  H   2.11213694449683      2.23492379002744      2.64402175701236
  C   -0.21487526376501     -2.01753593667070      3.93721288419459
  C   0.74915376980990     -2.33974873177477      5.08463453754410
  H   0.42347056578946     -1.85285522158157      6.01442290041984
  H   0.78075942832513     -3.42627439708214      5.24426636190283
  H   1.76722652607382     -1.99556053656561      4.84842041295006
  C   0.23018024663289     -2.69349296542244      2.63089619089755
  H   1.25291653096653     -2.38620035782018      2.36413495215279
  H   0.21821888529434     -3.78531354504852      2.75403160761334
  H   -0.44135723792772     -2.41066652592525      1.80880215723782
  C   -1.62994582200658     -2.48460144864465      4.30339519236667
  H   -2.33860860276000     -2.24191170876650      3.49752961775960
  H   -1.63535796084989     -3.57190560795274      4.45144242430234
  H   -1.97102767314261     -2.00451900812610      5.23206670544561
  C   0.62014260515431      0.32915856359511      3.39873906621020
  Au  2.57930806959893      0.95731652834958      0.15516900034482
  Cl  -1.90210393412610      0.01243006687119      0.80364382593997
  Cl  6.99842540169571      0.66803547017019      2.41382548554761
  C   6.21734029541575     -1.36253158158482     -0.43276897876179
  H   6.94531700385065     -1.02020173570043      0.32134294635140
  H   6.23594472245000     -2.45615931352332     -0.48382572458863
  H   6.48856131217998     -0.95776508735862     -1.41815033847268
  C   4.94870768055408     -1.54606747430015      4.22779218393937
  H   4.98799466335925     -0.66781021826058      4.88054480290767
  H   4.26884636367544     -2.29183786491451      4.65712193191018
  H   5.95831658449921     -1.97503816645373      4.13884951295651
  C   -1.12138815129479      2.04309353432904      3.64964845156253
  H   -1.84891717254486      1.70367790615402      2.89382713388748
  H   -1.39399415904605      1.63523899464347      4.63333031606169
  H   -1.13900780831411      3.13659625427429      3.70399832377768
  C   0.14763333560240      2.22722133059909     -1.00944918896092
  H   0.10799291797675      1.34894645598593     -1.66215422891446
  H   -0.86189008667845      2.65636396429546     -0.92036810324448
  H   0.82755553683508      2.97283498418835     -1.43895729264200
